# Supplementary material for: Harvesting and chewing as constraints to forage consumption by the African savanna elephant (Loxodonta africana)
Source: PeerJ. 2016 Sep 22;4:e2469. doi: 10.7717/peerj.2469 (PMC5036105; doi:10.7717/peerj.2469)
Supplement: Supplemental Information 1 [file peerj-04-2469-s001.xlsx]

## Sheet: Supplemental raw handling data 
Date	Month	ElephantID	Sex	Vegtype	Ftype	handlingtime
37356	D4	E1	bull	C4	Cbark_break_off_branch	16
37356	D4	E1	bull	C4	Cbark_break_off_branch	108
37356	D4	E1	bull	C4	Cbark_break_off_branch	90
37357	D4	E3	bull	C4	Cbark_break_off_branch	13
37357	D4	E3	bull	C4	Cbark_break_off_branch	32
37361	D4	E4	bull	C25	Cbark_break_off_branch	56
37361	D4	E4	bull	C25	Cbark_break_off_branch	72
37361	D4	E4	bull	C25	Cbark_break_off_branch	57
37361	D4	E4	bull	C25	Cbark_break_off_branch	45
37361	D4	E4	bull	C25	Cbark_break_off_branch	46
37361	D4	E4	bull	C25	Cbark_break_off_branch	18
37361	D4	E4	bull	C25	Cbark_break_off_branch	31
37361	D4	E4	bull	C25	Cbark_break_off_branch	42
37361	D4	E4	bull	C25	Cbark_break_off_branch	21
37361	D4	E4	bull	C25	Cbark_break_off_branch	17
37361	D4	E4	bull	C25	Cbark_break_off_branch	14
37361	D4	E4	bull	C25	Cbark_break_off_branch	27
37361	D4	E4	bull	C25	Cbark_break_off_branch	15
37361	D4	E4	bull	C25	Cbark_break_off_branch	25
37361	D4	E4	bull	C25	Cbark_break_off_branch	32
37361	D4	E4	bull	C25	Cbark_break_off_branch	14
37361	D4	E4	bull	C25	Cbark_break_off_branch	18
37361	D4	E4	bull	C25	Cbark_break_off_branch	50
37361	D4	E4	bull	C25	Cbark_break_off_branch	15
37361	D4	E4	bull	C25	Cbark_break_off_branch	21
37361	D4	E4	bull	C25	Cbark_break_off_branch	14
37361	D4	E4	bull	C24	Cbark_break_off_branch	24
37455	D7	E36	bull	C33	Cbark_break_off_branch	33
37455	D7	E36	bull	C33	Cbark_break_off_branch	54
37455	D7	E36	bull	C33	Cbark_break_off_branch	48
37455	D7	E36	bull	C33	Cbark_break_off_branch	85
37455	D7	E36	bull	C33	Cbark_break_off_branch	54
37455	D7	E36	bull	C33	Cbark_break_off_branch	71
37455	D7	E36	bull	C33	Cbark_break_off_branch	98
37455	D7	E36	bull	C33	Cbark_break_off_branch	33
37455	D7	E36	bull	C33	Cbark_break_off_branch	46
37455	D7	E36	bull	C33	Cbark_break_off_branch	35
37455	D7	E36	bull	C33	Cbark_break_off_branch	52
37455	D7	E36	bull	C33	Cbark_break_off_branch	51
37466	D7	E38	bull	C27	Cbark_break_off_branch	14
37466	D7	E38	bull	C27	Cbark_break_off_branch	27
37466	D7	E38	bull	C27	Cbark_break_off_branch	60
37466	D7	E38	bull	C27	Cbark_break_off_branch	18
37466	D7	E38	bull	C27	Cbark_break_off_branch	13
37466	D7	E38	bull	C27	Cbark_break_off_branch	39
37466	D7	E38	bull	C27	Cbark_break_off_branch	40
37466	D7	E38	bull	C27	Cbark_break_off_branch	15
37466	D7	E38	bull	C27	Cbark_break_off_branch	26
37466	D7	E38	bull	C27	Cbark_break_off_branch	50
37469	D8	E43	bull	C27	Cbark_break_off_branch	40
37469	D8	E43	bull	C27	Cbark_break_off_branch	27
37469	D8	E43	bull	C27	Cbark_break_off_branch	188
37475	D8	E41	bull	C34	Cbark_break_off_branch	19
37475	D8	E41	bull	C34	Cbark_break_off_branch	39
37475	D8	E41	bull	C34	Cbark_break_off_branch	30
37475	D8	E41	bull	C34	Cbark_break_off_branch	75
37475	D8	E41	bull	C34	Cbark_break_off_branch	27
37475	D8	E41	bull	C34	Cbark_break_off_branch	27
37489	D8	E47	cow	C7	Cbark_break_off_branch	47
37489	D8	E47	cow	C7	Cbark_break_off_branch	30
37489	D8	E47	cow	C7	Cbark_break_off_branch	16
37489	D8	E47	cow	C7	Cbark_break_off_branch	20
37489	D8	E47	cow	C7	Cbark_break_off_branch	83
37489	D8	E47	cow	C7	Cbark_break_off_branch	33
37489	D8	E48	cow	C7	Cbark_break_off_branch	20
37489	D8	E48	cow	C7	Cbark_break_off_branch	19
37489	D8	E48	cow	C7	Cbark_break_off_branch	13
37489	D8	E48	cow	C7	Cbark_break_off_branch	39
37489	D8	E48	cow	C7	Cbark_break_off_branch	32
37489	D8	E48	cow	C7	Cbark_break_off_branch	25
37489	D8	E48	cow	C7	Cbark_break_off_branch	47
37489	D8	E48	cow	C7	Cbark_break_off_branch	53
37489	D8	E48	cow	C7	Cbark_break_off_branch	48
37489	D8	E48	cow	C7	Cbark_break_off_branch	69
37489	D8	E48	cow	C7	Cbark_break_off_branch	45
37489	D8	E48	cow	C31	Cbark_break_off_branch	40
37489	D8	E48	cow	C31	Cbark_break_off_branch	66
37489	D8	E48	cow	C31	Cbark_break_off_branch	44
37489	D8	E48	cow	C31	Cbark_break_off_branch	12
37489	D8	E48	cow	C31	Cbark_break_off_branch	25
37489	D8	E48	cow	C31	Cbark_break_off_branch	21
37489	D8	E48	cow	C31	Cbark_break_off_branch	33
37489	D8	E48	cow	C31	Cbark_break_off_branch	22
37489	D8	E48	cow	C31	Cbark_break_off_branch	17
37494	D8	E51	bull	C32	Cbark_break_off_branch	19
37495	D8	E52	bull	C34	Cbark_break_off_branch	37
37495	D8	E52	bull	C34	Cbark_break_off_branch	7
37495	D8	E52	bull	C22	Cbark_break_off_branch	26
37495	D8	E52	bull	C22	Cbark_break_off_branch	24
37504	D9	E60	cow	C7	Cbark_break_off_branch	23
37504	D9	E60	cow	C7	Cbark_break_off_branch	17
37506	D9	E61	bull	C5	Cbark_break_off_branch	43
37506	D9	E61	bull	C34	Cbark_break_off_branch	42
37506	D9	E61	bull	C34	Cbark_break_off_branch	15
37509	D9	E61	bull	C23	Cbark_break_off_branch	37
37509	D9	E61	bull	C23	Cbark_break_off_branch	75
37509	D9	E61	bull	C23	Cbark_break_off_branch	101
37509	D9	E61	bull	C23	Cbark_break_off_branch	42
37509	D9	E61	bull	C23	Cbark_break_off_branch	44
37509	D9	E61	bull	C23	Cbark_break_off_branch	40
37509	D9	E61	bull	C23	Cbark_break_off_branch	57
37509	D9	E61	bull	C23	Cbark_break_off_branch	61
37509	D9	E61	bull	C23	Cbark_break_off_branch	45
37509	D9	E61	bull	C23	Cbark_break_off_branch	60
37509	D9	E61	bull	C23	Cbark_break_off_branch	65
37509	D9	E61	bull	C23	Cbark_break_off_branch	74
37509	D9	E61	bull	C23	Cbark_break_off_branch	65
37509	D9	E61	bull	C23	Cbark_break_off_branch	80
37509	D9	E61	bull	C23	Cbark_break_off_branch	52
37509	D9	E61	bull	C23	Cbark_break_off_branch	167
37509	D9	E61	bull	C23	Cbark_break_off_branch	63
37509	D9	E61	bull	C10	Cbark_break_off_branch	34
37509	D9	E61	bull	C10	Cbark_break_off_branch	67
37509	D9	E61	bull	C10	Cbark_break_off_branch	27
37509	D9	E62	bull	C10	Cbark_break_off_branch	81
37512	D9	E63	bull	C4	Cbark_break_off_branch	99
37512	D9	E63	bull	C4	Cbark_break_off_branch	56
37512	D9	E63	bull	C4	Cbark_break_off_branch	61
37512	D9	E63	bull	C4	Cbark_break_off_branch	58
37512	D9	E63	bull	C4	Cbark_break_off_branch	77
37512	D9	E63	bull	C4	Cbark_break_off_branch	45
37512	D9	E63	bull	C4	Cbark_break_off_branch	60
37515	D9	E65	cow	C7	Cbark_break_off_branch	12
37553	D10	E77	bull	C18	Cbark_break_off_branch	11
37553	D10	E77	bull	C18	Cbark_break_off_branch	14
37570	D11	E83	bull	C20	Cbark_break_off_branch	15
37570	D11	E83	bull	C20	Cbark_break_off_branch	25
37570	D11	E83	bull	C20	Cbark_break_off_branch	13
37657	D2	E120	cow	C22	Cbark_break_off_branch	9
37657	D2	E120	cow	C22	Cbark_break_off_branch	18
37657	D2	E120	cow	C22	Cbark_break_off_branch	20
37363	D4	E5	bull	C33	Forb_pluck	13
37386	D5	E8	bull	C37	Forb_pluck	13
37386	D5	E8	bull	C37	Forb_pluck	11
37386	D5	E8	bull	C37	Forb_pluck	19
37386	D5	E8	bull	C37	Forb_pluck	10
37386	D5	E8	bull	C37	Forb_pluck	6
37386	D5	E8	bull	C37	Forb_pluck	16
37386	D5	E8	bull	C37	Forb_pluck	9
37386	D5	E8	bull	C37	Forb_pluck	9
37386	D5	E8	bull	C37	Forb_pluck	10
37386	D5	E8	bull	C37	Forb_pluck	26
37386	D5	E8	bull	C37	Forb_pluck	8
37386	D5	E8	bull	C37	Forb_pluck	14
37386	D5	E8	bull	C37	Forb_pluck	15
37386	D5	E8	bull	C37	Forb_pluck	12
37386	D5	E8	bull	C37	Forb_pluck	21
37386	D5	E8	bull	C37	Forb_pluck	23
37386	D5	E8	bull	C37	Forb_pluck	6
37386	D5	E8	bull	C37	Forb_pluck	14
37386	D5	E8	bull	C37	Forb_pluck	14
37386	D5	E8	bull	C37	Forb_pluck	10
37386	D5	E8	bull	C37	Forb_pluck	16
37386	D5	E8	bull	C37	Forb_pluck	10
37386	D5	E8	bull	C37	Forb_pluck	15
37386	D5	E8	bull	C37	Forb_pluck	17
37386	D5	E8	bull	C37	Forb_pluck	37
37386	D5	E8	bull	C37	Forb_pluck	25
37386	D5	E9	bull	C30	Forb_pluck	9
37386	D5	E9	bull	C30	Forb_pluck	16
37386	D5	E9	bull	C30	Forb_pluck	7
37386	D5	E9	bull	C30	Forb_pluck	9
37386	D5	E9	bull	C30	Forb_pluck	4
37386	D5	E9	bull	C30	Forb_pluck	24
37386	D5	E9	bull	C30	Forb_pluck	11
37386	D5	E9	bull	C30	Forb_pluck	7
37386	D5	E9	bull	C30	Forb_pluck	18
37386	D5	E9	bull	C30	Forb_pluck	64
37386	D5	E9	bull	C30	Forb_pluck	12
37386	D5	E9	bull	C30	Forb_pluck	10
37386	D5	E9	bull	C30	Forb_pluck	29
37386	D5	E9	bull	C30	Forb_pluck	11
37386	D5	E9	bull	C30	Forb_pluck	15
37386	D5	E9	bull	C30	Forb_pluck	12
37386	D5	E9	bull	C30	Forb_pluck	10
37386	D5	E9	bull	C30	Forb_pluck	7
37386	D5	E9	bull	C30	Forb_pluck	12
37386	D5	E9	bull	C30	Forb_pluck	10
37386	D5	E9	bull	C30	Forb_pluck	12
37386	D5	E9	bull	C30	Forb_pluck	9
37386	D5	E9	bull	C30	Forb_pluck	15
37386	D5	E9	bull	C30	Forb_pluck	11
37386	D5	E9	bull	C30	Forb_pluck	10
37386	D5	E10	bull	C36	Forb_pluck	11
37386	D5	E10	bull	C36	Forb_pluck	9
37386	D5	E10	bull	C36	Forb_pluck	7
37386	D5	E10	bull	C30	Forb_pluck	4
37386	D5	E10	bull	C30	Forb_pluck	8
37386	D5	E10	bull	C30	Forb_pluck	6
37386	D5	E10	bull	C30	Forb_pluck	7
37386	D5	E10	bull	C30	Forb_pluck	28
37386	D5	E10	bull	C30	Forb_pluck	9
37386	D5	E10	bull	C30	Forb_pluck	11
37386	D5	E10	bull	C30	Forb_pluck	17
37386	D5	E10	bull	C30	Forb_pluck	3
37386	D5	E10	bull	C30	Forb_pluck	9
37386	D5	E10	bull	C30	Forb_pluck	16
37386	D5	E10	bull	C30	Forb_pluck	4
37386	D5	E10	bull	C30	Forb_pluck	11
37386	D5	E10	bull	C30	Forb_pluck	8
37386	D5	E10	bull	C30	Forb_pluck	9
37386	D5	E10	bull	C30	Forb_pluck	15
37386	D5	E10	bull	C30	Forb_pluck	5
37386	D5	E10	bull	C30	Forb_pluck	24
37386	D5	E10	bull	C30	Forb_pluck	12
37386	D5	E10	bull	C30	Forb_pluck	8
37386	D5	E10	bull	C30	Forb_pluck	10
37386	D5	E10	bull	C30	Forb_pluck	13
37386	D5	E10	bull	C30	Forb_pluck	14
37386	D5	E10	bull	C30	Forb_pluck	11
37386	D5	E10	bull	C30	Forb_pluck	5
37386	D5	E10	bull	C30	Forb_pluck	11
37386	D5	E10	bull	C30	Forb_pluck	12
37396	D5	E12	bull	C32	Forb_pluck	26
37396	D5	E12	bull	C32	Forb_pluck	15
37396	D5	E12	bull	C32	Forb_pluck	12
37396	D5	E12	bull	C32	Forb_pluck	9
37396	D5	E12	bull	C32	Forb_pluck	11
37396	D5	E12	bull	C32	Forb_pluck	14
37396	D5	E12	bull	C32	Forb_pluck	19
37396	D5	E12	bull	C32	Forb_pluck	11
37396	D5	E12	bull	C32	Forb_pluck	19
37396	D5	E12	bull	C32	Forb_pluck	15
37396	D5	E12	bull	C32	Forb_pluck	14
37396	D5	E12	bull	C32	Forb_pluck	15
37396	D5	E12	bull	C32	Forb_pluck	14
37396	D5	E12	bull	C32	Forb_pluck	12
37396	D5	E12	bull	C32	Forb_pluck	16
37396	D5	E12	bull	C32	Forb_pluck	13
37396	D5	E12	bull	C32	Forb_pluck	11
37396	D5	E12	bull	C32	Forb_pluck	10
37396	D5	E12	bull	C32	Forb_pluck	13
37396	D5	E12	bull	C32	Forb_pluck	12
37396	D5	E12	bull	C32	Forb_pluck	11
37396	D5	E12	bull	C32	Forb_pluck	11
37396	D5	E12	bull	C32	Forb_pluck	14
37396	D5	E12	bull	C32	Forb_pluck	15
37396	D5	E12	bull	C32	Forb_pluck	15
37397	D5	E13	bull	C22	Forb_pluck	20
37397	D5	E13	bull	C22	Forb_pluck	66
37397	D5	E13	bull	C22	Forb_pluck	10
37397	D5	E13	bull	C22	Forb_pluck	7
37397	D5	E13	bull	C22	Forb_pluck	11
37397	D5	E13	bull	C22	Forb_pluck	9
37397	D5	E13	bull	C22	Forb_pluck	9
37398	D5	E14	bull	C25	Forb_pluck	5
37398	D5	E14	bull	C24	Forb_pluck	12
37400	D5	E17	bull	C5	Forb_pluck	27
37400	D5	E17	bull	C5	Forb_pluck	11
37407	D5	E18	bull	C32	Forb_pluck	7
37407	D5	E18	bull	C32	Forb_pluck	14
37407	D5	E18	bull	C32	Forb_pluck	12
37407	D5	E18	bull	C32	Forb_pluck	12
37407	D5	E18	bull	C32	Forb_pluck	13
37407	D5	E18	bull	C32	Forb_pluck	7
37407	D5	E18	bull	C32	Forb_pluck	6
37407	D5	E18	bull	C32	Forb_pluck	16
37407	D5	E18	bull	C32	Forb_pluck	18
37407	D5	E18	bull	C32	Forb_pluck	21
37407	D5	E18	bull	C32	Forb_pluck	8
37407	D5	E18	bull	C32	Forb_pluck	12
37407	D5	E18	bull	C32	Forb_pluck	61
37407	D5	E18	bull	C32	Forb_pluck	17
37407	D5	E18	bull	C32	Forb_pluck	7
37407	D5	E18	bull	C32	Forb_pluck	12
37407	D5	E18	bull	C32	Forb_pluck	13
37407	D5	E18	bull	C32	Forb_pluck	20
37407	D5	E18	bull	C32	Forb_pluck	17
37407	D5	E18	bull	C32	Forb_pluck	10
37407	D5	E18	bull	C32	Forb_pluck	7
37407	D5	E18	bull	C32	Forb_pluck	7
37407	D5	E18	bull	C32	Forb_pluck	16
37407	D5	E18	bull	C29	Forb_pluck	16
37407	D5	E18	bull	C29	Forb_pluck	18
37407	D5	E18	bull	C29	Forb_pluck	12
37407	D5	E18	bull	C29	Forb_pluck	6
37407	D5	E18	bull	C29	Forb_pluck	11
37420	D6	E21	cow	C5	Forb_pluck	22
37420	D6	E21	cow	C5	Forb_pluck	7
37420	D6	E21	cow	C5	Forb_pluck	16
37420	D6	E21	cow	C5	Forb_pluck	22
37420	D6	E21	cow	C5	Forb_pluck	9
37420	D6	E21	cow	C5	Forb_pluck	9
37420	D6	E21	cow	C5	Forb_pluck	19
37420	D6	E21	cow	C5	Forb_pluck	12
37420	D6	E21	cow	C5	Forb_pluck	12
37420	D6	E21	cow	C5	Forb_pluck	36
37420	D6	E21	cow	C5	Forb_pluck	13
37420	D6	E21	cow	C5	Forb_pluck	21
37420	D6	E21	cow	C5	Forb_pluck	10
37420	D6	E21	cow	C5	Forb_pluck	24
37420	D6	E21	cow	C5	Forb_pluck	51
37420	D6	E21	cow	C5	Forb_pluck	16
37420	D6	E21	cow	C5	Forb_pluck	11
37420	D6	E21	cow	C5	Forb_pluck	15
37420	D6	E22	cow	C7	Forb_pluck	15
37420	D6	E22	cow	C7	Forb_pluck	10
37424	D6	E23	cow	C23	Forb_pluck	9
37433	D6	E27	bull	C33	Forb_pluck	8
37433	D6	E27	bull	C33	Forb_pluck	7
37433	D6	E27	bull	C33	Forb_pluck	8
37433	D6	E27	bull	C33	Forb_pluck	13
37433	D6	E27	bull	C33	Forb_pluck	13
37433	D6	E27	bull	C33	Forb_pluck	11
37433	D6	E27	bull	C33	Forb_pluck	8
37433	D6	E28	bull	C33	Forb_pluck	10
37433	D6	E28	bull	C33	Forb_pluck	4
37433	D6	E28	bull	C33	Forb_pluck	7
37433	D6	E28	bull	C33	Forb_pluck	7
37433	D6	E28	bull	C33	Forb_pluck	16
37433	D6	E28	bull	C33	Forb_pluck	22
37433	D6	E28	bull	C33	Forb_pluck	9
37433	D6	E28	bull	C33	Forb_pluck	14
37433	D6	E28	bull	C33	Forb_pluck	8
37433	D6	E28	bull	C33	Forb_pluck	7
37433	D6	E28	bull	C33	Forb_pluck	9
37433	D6	E28	bull	C33	Forb_pluck	19
37433	D6	E28	bull	C33	Forb_pluck	14
37433	D6	E28	bull	C33	Forb_pluck	14
37433	D6	E28	bull	C33	Forb_pluck	10
37433	D6	E28	bull	C33	Forb_pluck	6
37433	D6	E28	bull	C33	Forb_pluck	12
37433	D6	E28	bull	C33	Forb_pluck	9
37433	D6	E28	bull	C33	Forb_pluck	7
37433	D6	E28	bull	C33	Forb_pluck	6
37433	D6	E28	bull	C33	Forb_pluck	8
37433	D6	E28	bull	C33	Forb_pluck	14
37433	D6	E28	bull	C33	Forb_pluck	25
37433	D6	E28	bull	C33	Forb_pluck	19
37433	D6	E28	bull	C33	Forb_pluck	22
37433	D6	E28	bull	C33	Forb_pluck	12
37433	D6	E28	bull	C33	Forb_pluck	8
37433	D6	E28	bull	C33	Forb_pluck	7
37433	D6	E28	bull	C33	Forb_pluck	13
37433	D6	E28	bull	C33	Forb_pluck	14
37433	D6	E28	bull	C33	Forb_pluck	9
37433	D6	E28	bull	C33	Forb_pluck	16
37433	D6	E28	bull	C33	Forb_pluck	12
37433	D6	E28	bull	C33	Forb_pluck	10
37433	D6	E28	bull	C33	Forb_pluck	25
37433	D6	E28	bull	C33	Forb_pluck	18
37433	D6	E28	bull	C33	Forb_pluck	23
37433	D6	E28	bull	C33	Forb_pluck	17
37433	D6	E28	bull	C33	Forb_pluck	5
37433	D6	E28	bull	C33	Forb_pluck	6
37433	D6	E28	bull	C33	Forb_pluck	4
37433	D6	E28	bull	C33	Forb_pluck	9
37433	D6	E28	bull	C33	Forb_pluck	5
37433	D6	E28	bull	C33	Forb_pluck	10
37433	D6	E28	bull	C33	Forb_pluck	15
37433	D6	E28	bull	C33	Forb_pluck	9
37433	D6	E28	bull	C33	Forb_pluck	11
37433	D6	E28	bull	C33	Forb_pluck	16
37433	D6	E28	bull	C33	Forb_pluck	11
37433	D6	E28	bull	C33	Forb_pluck	6
37433	D6	E28	bull	C33	Forb_pluck	13
37433	D6	E28	bull	C33	Forb_pluck	14
37433	D6	E28	bull	C33	Forb_pluck	12
37433	D6	E28	bull	C33	Forb_pluck	9
37433	D6	E28	bull	C33	Forb_pluck	13
37433	D6	E28	bull	C33	Forb_pluck	20
37433	D6	E28	bull	C33	Forb_pluck	7
37433	D6	E28	bull	C33	Forb_pluck	17
37433	D6	E28	bull	C33	Forb_pluck	8
37433	D6	E28	bull	C33	Forb_pluck	12
37433	D6	E28	bull	C33	Forb_pluck	31
37433	D6	E28	bull	C33	Forb_pluck	14
37433	D6	E28	bull	C33	Forb_pluck	10
37433	D6	E28	bull	C33	Forb_pluck	12
37433	D6	E28	bull	C33	Forb_pluck	16
37433	D6	E28	bull	C33	Forb_pluck	9
37433	D6	E28	bull	C33	Forb_pluck	13
37433	D6	E28	bull	C33	Forb_pluck	14
37433	D6	E28	bull	C33	Forb_pluck	9
37433	D6	E28	bull	C33	Forb_pluck	12
37433	D6	E28	bull	C33	Forb_pluck	5
37433	D6	E28	bull	C33	Forb_pluck	9
37440	D7	E29	bull	C25	Forb_pluck	39
37454	D7	E32	bull	C34	Forb_pluck	9
37454	D7	E32	bull	C34	Forb_pluck	7
37454	D7	E33	bull	C34	Forb_pluck	7
37454	D7	E33	bull	C34	Forb_pluck	5
37454	D7	E33	bull	C34	Forb_pluck	13
37454	D7	E33	bull	C34	Forb_pluck	7
37454	D7	E33	bull	C34	Forb_pluck	10
37454	D7	E33	bull	C34	Forb_pluck	7
37454	D7	E33	bull	C34	Forb_pluck	11
37454	D7	E33	bull	C34	Forb_pluck	7
37454	D7	E33	bull	C34	Forb_pluck	4
37454	D7	E33	bull	C34	Forb_pluck	6
37454	D7	E33	bull	C34	Forb_pluck	4
37454	D7	E33	bull	C34	Forb_pluck	10
37454	D7	E33	bull	C34	Forb_pluck	15
37454	D7	E33	bull	C34	Forb_pluck	8
37454	D7	E33	bull	C34	Forb_pluck	7
37454	D7	E33	bull	C34	Forb_pluck	7
37454	D7	E33	bull	C34	Forb_pluck	8
37454	D7	E33	bull	C34	Forb_pluck	8
37454	D7	E33	bull	C34	Forb_pluck	15
37454	D7	E33	bull	C34	Forb_pluck	5
37454	D7	E33	bull	C34	Forb_pluck	9
37454	D7	E33	bull	C34	Forb_pluck	4
37454	D7	E33	bull	C34	Forb_pluck	12
37454	D7	E33	bull	C34	Forb_pluck	9
37454	D7	E33	bull	C34	Forb_pluck	16
37454	D7	E33	bull	C34	Forb_pluck	8
37454	D7	E33	bull	C34	Forb_pluck	16
37454	D7	E33	bull	C34	Forb_pluck	5
37454	D7	E33	bull	C34	Forb_pluck	20
37454	D7	E33	bull	C34	Forb_pluck	15
37454	D7	E33	bull	C34	Forb_pluck	13
37454	D7	E33	bull	C34	Forb_pluck	7
37454	D7	E33	bull	C34	Forb_pluck	16
37454	D7	E33	bull	C34	Forb_pluck	6
37454	D7	E33	bull	C34	Forb_pluck	22
37454	D7	E33	bull	C34	Forb_pluck	20
37454	D7	E33	bull	C34	Forb_pluck	9
37454	D7	E33	bull	C25	Forb_pluck	9
37454	D7	E33	bull	C25	Forb_pluck	19
37454	D7	E33	bull	C25	Forb_pluck	26
37454	D7	E33	bull	C25	Forb_pluck	7
37454	D7	E33	bull	C25	Forb_pluck	10
37454	D7	E33	bull	C25	Forb_pluck	7
37454	D7	E33	bull	C25	Forb_pluck	9
37454	D7	E33	bull	C25	Forb_pluck	10
37454	D7	E33	bull	C25	Forb_pluck	10
37454	D7	E33	bull	C25	Forb_pluck	23
37454	D7	E33	bull	C25	Forb_pluck	6
37454	D7	E33	bull	C25	Forb_pluck	6
37454	D7	E33	bull	C25	Forb_pluck	23
37465	D7	E37	bull	C33	Forb_pluck	4
37466	D7	E38	bull	C27	Forb_pluck	6
37466	D7	E38	bull	C27	Forb_pluck	24
37466	D7	E38	bull	C27	Forb_pluck	22
37466	D7	E38	bull	C21	Forb_pluck	15
37466	D7	E38	bull	C21	Forb_pluck	14
37466	D7	E38	bull	C21	Forb_pluck	18
37466	D7	E38	bull	C21	Forb_pluck	11
37466	D7	E38	bull	C21	Forb_pluck	17
37466	D7	E38	bull	C21	Forb_pluck	14
37466	D7	E38	bull	C21	Forb_pluck	9
37466	D7	E38	bull	C21	Forb_pluck	13
37466	D7	E38	bull	C21	Forb_pluck	7
37466	D7	E38	bull	C21	Forb_pluck	30
37466	D7	E38	bull	C21	Forb_pluck	4
37466	D7	E38	bull	C21	Forb_pluck	7
37466	D7	E38	bull	C21	Forb_pluck	9
37466	D7	E38	bull	C21	Forb_pluck	10
37466	D7	E38	bull	C21	Forb_pluck	23
37466	D7	E38	bull	C21	Forb_pluck	17
37466	D7	E38	bull	C21	Forb_pluck	10
37466	D7	E38	bull	C21	Forb_pluck	13
37466	D7	E38	bull	C21	Forb_pluck	12
37466	D7	E38	bull	C21	Forb_pluck	14
37466	D7	E38	bull	C21	Forb_pluck	8
37466	D7	E38	bull	C21	Forb_pluck	34
37466	D7	E38	bull	C21	Forb_pluck	9
37466	D7	E38	bull	C21	Forb_pluck	22
37466	D7	E38	bull	C21	Forb_pluck	9
37466	D7	E38	bull	C21	Forb_pluck	6
37466	D7	E38	bull	C21	Forb_pluck	6
37466	D7	E38	bull	C21	Forb_pluck	13
37466	D7	E38	bull	C21	Forb_pluck	9
37466	D7	E38	bull	C21	Forb_pluck	9
37466	D7	E38	bull	C21	Forb_pluck	16
37466	D7	E38	bull	C21	Forb_pluck	7
37466	D7	E38	bull	C21	Forb_pluck	9
37466	D7	E38	bull	C21	Forb_pluck	9
37466	D7	E38	bull	C21	Forb_pluck	20
37466	D7	E38	bull	C21	Forb_pluck	16
37466	D7	E38	bull	C21	Forb_pluck	11
37466	D7	E38	bull	C21	Forb_pluck	14
37466	D7	E38	bull	C21	Forb_pluck	12
37466	D7	E38	bull	C21	Forb_pluck	12
37466	D7	E38	bull	C21	Forb_pluck	14
37466	D7	E38	bull	C21	Forb_pluck	21
37466	D7	E38	bull	C21	Forb_pluck	9
37466	D7	E38	bull	C21	Forb_pluck	12
37466	D7	E38	bull	C21	Forb_pluck	13
37466	D7	E38	bull	C21	Forb_pluck	20
37466	D7	E38	bull	C21	Forb_pluck	13
37466	D7	E38	bull	C21	Forb_pluck	21
37466	D7	E38	bull	C21	Forb_pluck	11
37466	D7	E38	bull	C21	Forb_pluck	7
37466	D7	E38	bull	C21	Forb_pluck	10
37466	D7	E38	bull	C21	Forb_pluck	26
37466	D7	E38	bull	C21	Forb_pluck	14
37466	D7	E38	bull	C21	Forb_pluck	7
37466	D7	E38	bull	C21	Forb_pluck	7
37466	D7	E38	bull	C21	Forb_pluck	28
37466	D7	E38	bull	C21	Forb_pluck	9
37466	D7	E38	bull	C21	Forb_pluck	5
37466	D7	E38	bull	C21	Forb_pluck	27
37466	D7	E38	bull	C21	Forb_pluck	8
37466	D7	E38	bull	C21	Forb_pluck	14
37466	D7	E38	bull	C21	Forb_pluck	8
37466	D7	E38	bull	C21	Forb_pluck	10
37466	D7	E38	bull	C21	Forb_pluck	9
37466	D7	E38	bull	C21	Forb_pluck	6
37466	D7	E38	bull	C21	Forb_pluck	9
37466	D7	E38	bull	C21	Forb_pluck	9
37466	D7	E38	bull	C21	Forb_pluck	9
37466	D7	E38	bull	C21	Forb_pluck	10
37466	D7	E38	bull	C21	Forb_pluck	5
37466	D7	E38	bull	C21	Forb_pluck	13
37466	D7	E38	bull	C21	Forb_pluck	11
37466	D7	E38	bull	C21	Forb_pluck	7
37466	D7	E38	bull	C21	Forb_pluck	12
37466	D7	E38	bull	C21	Forb_pluck	11
37466	D7	E38	bull	C21	Forb_pluck	17
37466	D7	E38	bull	C21	Forb_pluck	14
37466	D7	E38	bull	C21	Forb_pluck	6
37466	D7	E38	bull	C21	Forb_pluck	11
37466	D7	E38	bull	C21	Forb_pluck	5
37466	D7	E38	bull	C21	Forb_pluck	10
37466	D7	E38	bull	C21	Forb_pluck	20
37466	D7	E38	bull	C21	Forb_pluck	11
37466	D7	E38	bull	C21	Forb_pluck	7
37466	D7	E38	bull	C21	Forb_pluck	23
37466	D7	E38	bull	C21	Forb_pluck	36
37466	D7	E38	bull	C21	Forb_pluck	12
37466	D7	E38	bull	C21	Forb_pluck	11
37466	D7	E38	bull	C21	Forb_pluck	14
37466	D7	E38	bull	C21	Forb_pluck	13
37466	D7	E38	bull	C21	Forb_pluck	13
37466	D7	E38	bull	C21	Forb_pluck	18
37466	D7	E38	bull	C21	Forb_pluck	10
37466	D7	E38	bull	C21	Forb_pluck	20
37466	D7	E38	bull	C21	Forb_pluck	9
37466	D7	E38	bull	C21	Forb_pluck	14
37466	D7	E38	bull	C21	Forb_pluck	13
37466	D7	E38	bull	C21	Forb_pluck	13
37466	D7	E38	bull	C21	Forb_pluck	13
37466	D7	E38	bull	C21	Forb_pluck	14
37466	D7	E38	bull	C21	Forb_pluck	10
37475	D8	E41	bull	C34	Forb_pluck	6
37475	D8	E41	bull	C34	Forb_pluck	9
37475	D8	E41	bull	C34	Forb_pluck	5
37475	D8	E41	bull	C34	Forb_pluck	7
37475	D8	E41	bull	C34	Forb_pluck	7
37475	D8	E41	bull	C34	Forb_pluck	5
37475	D8	E41	bull	C34	Forb_pluck	7
37475	D8	E41	bull	C34	Forb_pluck	7
37475	D8	E41	bull	C34	Forb_pluck	10
37475	D8	E41	bull	C34	Forb_pluck	4
37475	D8	E41	bull	C34	Forb_pluck	12
37475	D8	E41	bull	C34	Forb_pluck	6
37475	D8	E41	bull	C34	Forb_pluck	10
37475	D8	E41	bull	C34	Forb_pluck	13
37475	D8	E41	bull	C34	Forb_pluck	10
37482	D8	E44	bull	C34	Forb_pluck	20
37482	D8	E44	bull	C34	Forb_pluck	27
37482	D8	E44	bull	C34	Forb_pluck	45
37482	D8	E44	bull	C34	Forb_pluck	20
37482	D8	E44	bull	C34	Forb_pluck	8
37482	D8	E44	bull	C34	Forb_pluck	34
37482	D8	E44	bull	C34	Forb_pluck	4
37482	D8	E44	bull	C34	Forb_pluck	10
37482	D8	E44	bull	C34	Forb_pluck	21
37482	D8	E44	bull	C34	Forb_pluck	29
37482	D8	E44	bull	C34	Forb_pluck	34
37482	D8	E44	bull	C34	Forb_pluck	17
37482	D8	E44	bull	C34	Forb_pluck	37
37482	D8	E44	bull	C34	Forb_pluck	5
37482	D8	E44	bull	C34	Forb_pluck	27
37482	D8	E44	bull	C34	Forb_pluck	19
37482	D8	E44	bull	C34	Forb_pluck	44
37482	D8	E44	bull	C34	Forb_pluck	34
37482	D8	E44	bull	C34	Forb_pluck	8
37482	D8	E44	bull	C34	Forb_pluck	10
37482	D8	E44	bull	C34	Forb_pluck	9
37482	D8	E44	bull	C34	Forb_pluck	11
37482	D8	E44	bull	C34	Forb_pluck	12
37482	D8	E44	bull	C34	Forb_pluck	10
37482	D8	E44	bull	C34	Forb_pluck	8
37482	D8	E44	bull	C34	Forb_pluck	9
37482	D8	E44	bull	C34	Forb_pluck	11
37482	D8	E44	bull	C34	Forb_pluck	10
37482	D8	E44	bull	C34	Forb_pluck	7
37487	D8	E46	bull	C25	Forb_pluck	14
37487	D8	E46	bull	C25	Forb_pluck	20
37487	D8	E46	bull	C25	Forb_pluck	19
37487	D8	E46	bull	C25	Forb_pluck	20
37487	D8	E46	bull	C25	Forb_pluck	15
37487	D8	E46	bull	C25	Forb_pluck	11
37487	D8	E46	bull	C25	Forb_pluck	26
37487	D8	E46	bull	C25	Forb_pluck	8
37487	D8	E46	bull	C25	Forb_pluck	10
37487	D8	E46	bull	C25	Forb_pluck	15
37487	D8	E46	bull	C25	Forb_pluck	27
37487	D8	E46	bull	C25	Forb_pluck	19
37487	D8	E46	bull	C25	Forb_pluck	16
37487	D8	E46	bull	C25	Forb_pluck	13
37487	D8	E46	bull	C25	Forb_pluck	10
37487	D8	E46	bull	C25	Forb_pluck	14
37487	D8	E46	bull	C25	Forb_pluck	19
37487	D8	E46	bull	C25	Forb_pluck	10
37487	D8	E46	bull	C25	Forb_pluck	13
37487	D8	E46	bull	C25	Forb_pluck	19
37487	D8	E46	bull	C25	Forb_pluck	14
37487	D8	E46	bull	C25	Forb_pluck	7
37487	D8	E46	bull	C25	Forb_pluck	11
37487	D8	E46	bull	C25	Forb_pluck	6
37487	D8	E46	bull	C25	Forb_pluck	10
37487	D8	E46	bull	C25	Forb_pluck	16
37487	D8	E46	bull	C25	Forb_pluck	10
37487	D8	E46	bull	C25	Forb_pluck	10
37487	D8	E46	bull	C25	Forb_pluck	7
37487	D8	E46	bull	C25	Forb_pluck	8
37487	D8	E46	bull	C25	Forb_pluck	10
37487	D8	E46	bull	C25	Forb_pluck	13
37489	D8	E48	cow	C31	Forb_pluck	10
37489	D8	E48	cow	C31	Forb_pluck	6
37489	D8	E48	cow	C31	Forb_pluck	27
37489	D8	E38	bull	C9	Forb_pluck	6
37489	D8	E38	bull	C9	Forb_pluck	6
37489	D8	E38	bull	C9	Forb_pluck	9
37489	D8	E38	bull	C9	Forb_pluck	4
37489	D8	E38	bull	C9	Forb_pluck	5
37489	D8	E38	bull	C9	Forb_pluck	14
37489	D8	E38	bull	C9	Forb_pluck	4
37489	D8	E38	bull	C9	Forb_pluck	10
37489	D8	E38	bull	C9	Forb_pluck	11
37489	D8	E38	bull	C9	Forb_pluck	14
37489	D8	E38	bull	C9	Forb_pluck	9
37489	D8	E38	bull	C9	Forb_pluck	18
37489	D8	E38	bull	C9	Forb_pluck	7
37489	D8	E38	bull	C9	Forb_pluck	11
37489	D8	E38	bull	C9	Forb_pluck	19
37489	D8	E38	bull	C9	Forb_pluck	10
37489	D8	E38	bull	C9	Forb_pluck	12
37489	D8	E38	bull	C9	Forb_pluck	18
37489	D8	E38	bull	C9	Forb_pluck	27
37489	D8	E38	bull	C9	Forb_pluck	13
37489	D8	E38	bull	C9	Forb_pluck	10
37494	D8	E50	bull	C34	Forb_pluck	22
37504	D9	E58	cow	C7	Forb_pluck	11
37504	D9	E58	cow	C7	Forb_pluck	16
37504	D9	E58	cow	C7	Forb_pluck	10
37504	D9	E58	cow	C7	Forb_pluck	6
37504	D9	E58	cow	C7	Forb_pluck	23
37504	D9	E58	cow	C7	Forb_pluck	10
37504	D9	E58	cow	C7	Forb_pluck	22
37504	D9	E58	cow	C7	Forb_pluck	8
37504	D9	E58	cow	C7	Forb_pluck	12
37504	D9	E58	cow	C7	Forb_pluck	14
37504	D9	E59	cow	C7	Forb_pluck	12
37504	D9	E59	cow	C7	Forb_pluck	6
37504	D9	E59	cow	C7	Forb_pluck	6
37504	D9	E59	cow	C7	Forb_pluck	7
37504	D9	E59	cow	C7	Forb_pluck	6
37504	D9	E59	cow	C7	Forb_pluck	10
37504	D9	E59	cow	C7	Forb_pluck	5
37504	D9	E59	cow	C7	Forb_pluck	16
37504	D9	E59	cow	C7	Forb_pluck	8
37504	D9	E59	cow	C7	Forb_pluck	11
37504	D9	E59	cow	C7	Forb_pluck	9
37504	D9	E59	cow	C7	Forb_pluck	21
37504	D9	E59	cow	C7	Forb_pluck	7
37504	D9	E59	cow	C7	Forb_pluck	9
37504	D9	E59	cow	C7	Forb_pluck	5
37504	D9	E59	cow	C7	Forb_pluck	8
37504	D9	E59	cow	C7	Forb_pluck	6
37504	D9	E59	cow	C7	Forb_pluck	15
37504	D9	E59	cow	C7	Forb_pluck	23
37504	D9	E59	cow	C7	Forb_pluck	12
37504	D9	E59	cow	C7	Forb_pluck	9
37504	D9	E59	cow	C7	Forb_pluck	7
37504	D9	E59	cow	C7	Forb_pluck	11
37504	D9	E59	cow	C7	Forb_pluck	6
37504	D9	E59	cow	C7	Forb_pluck	8
37504	D9	E59	cow	C7	Forb_pluck	17
37504	D9	E59	cow	C7	Forb_pluck	9
37504	D9	E59	cow	C7	Forb_pluck	4
37504	D9	E59	cow	C7	Forb_pluck	20
37504	D9	E59	cow	C7	Forb_pluck	6
37504	D9	E59	cow	C7	Forb_pluck	10
37504	D9	E59	cow	C7	Forb_pluck	14
37504	D9	E59	cow	C7	Forb_pluck	11
37504	D9	E59	cow	C7	Forb_pluck	9
37504	D9	E59	cow	C7	Forb_pluck	11
37504	D9	E59	cow	C7	Forb_pluck	19
37504	D9	E59	cow	C7	Forb_pluck	25
37504	D9	E59	cow	C7	Forb_pluck	10
37504	D9	E59	cow	C7	Forb_pluck	8
37504	D9	E59	cow	C7	Forb_pluck	15
37504	D9	E59	cow	C7	Forb_pluck	8
37504	D9	E59	cow	C7	Forb_pluck	7
37504	D9	E59	cow	C7	Forb_pluck	12
37504	D9	E59	cow	C7	Forb_pluck	30
37504	D9	E59	cow	C7	Forb_pluck	13
37504	D9	E59	cow	C7	Forb_pluck	13
37504	D9	E59	cow	C7	Forb_pluck	4
37504	D9	E59	cow	C7	Forb_pluck	4
37504	D9	E59	cow	C7	Forb_pluck	7
37504	D9	E60	cow	C7	Forb_pluck	17
37504	D9	E60	cow	C7	Forb_pluck	15
37504	D9	E60	cow	C7	Forb_pluck	7
37504	D9	E60	cow	C7	Forb_pluck	6
37504	D9	E60	cow	C7	Forb_pluck	8
37504	D9	E60	cow	C7	Forb_pluck	12
37506	D9	E61	bull	C7	Forb_pluck	20
37506	D9	E61	bull	C7	Forb_pluck	27
37506	D9	E61	bull	C7	Forb_pluck	17
37509	D9	E61	bull	C23	Forb_pluck	12
37509	D9	E61	bull	C23	Forb_pluck	8
37509	D9	E61	bull	C10	Forb_pluck	8
37512	D9	E63	bull	C2	Forb_pluck	5
37512	D9	E63	bull	C2	Forb_pluck	10
37512	D9	E63	bull	C2	Forb_pluck	14
37512	D9	E63	bull	C2	Forb_pluck	16
37512	D9	E63	bull	C2	Forb_pluck	8
37512	D9	E63	bull	C2	Forb_pluck	11
37512	D9	E63	bull	C2	Forb_pluck	17
37512	D9	E63	bull	C2	Forb_pluck	24
37512	D9	E63	bull	C2	Forb_pluck	5
37512	D9	E63	bull	C2	Forb_pluck	11
37512	D9	E63	bull	C2	Forb_pluck	28
37512	D9	E63	bull	C2	Forb_pluck	14
37512	D9	E63	bull	C2	Forb_pluck	13
37512	D9	E63	bull	C2	Forb_pluck	7
37512	D9	E63	bull	C2	Forb_pluck	19
37512	D9	E63	bull	C2	Forb_pluck	11
37512	D9	E63	bull	C2	Forb_pluck	26
37512	D9	E63	bull	C2	Forb_pluck	5
37512	D9	E63	bull	C2	Forb_pluck	3
37512	D9	E63	bull	C2	Forb_pluck	3
37512	D9	E63	bull	C2	Forb_pluck	10
37512	D9	E63	bull	C2	Forb_pluck	8
37512	D9	E63	bull	C2	Forb_pluck	5
37512	D9	E63	bull	C2	Forb_pluck	8
37512	D9	E63	bull	C2	Forb_pluck	6
37512	D9	E63	bull	C2	Forb_pluck	14
37512	D9	E63	bull	C2	Forb_pluck	13
37512	D9	E63	bull	C2	Forb_pluck	10
37512	D9	E63	bull	C2	Forb_pluck	15
37512	D9	E63	bull	C2	Forb_pluck	14
37512	D9	E63	bull	C2	Forb_pluck	11
37512	D9	E63	bull	C2	Forb_pluck	11
37512	D9	E63	bull	C2	Forb_pluck	15
37512	D9	E63	bull	C2	Forb_pluck	8
37512	D9	E63	bull	C2	Forb_pluck	11
37512	D9	E63	bull	C2	Forb_pluck	8
37512	D9	E63	bull	C2	Forb_pluck	9
37512	D9	E63	bull	C2	Forb_pluck	27
37512	D9	E63	bull	C2	Forb_pluck	8
37512	D9	E63	bull	C2	Forb_pluck	6
37512	D9	E63	bull	C2	Forb_pluck	6
37512	D9	E63	bull	C2	Forb_pluck	5
37512	D9	E63	bull	C2	Forb_pluck	7
37512	D9	E63	bull	C2	Forb_pluck	15
37512	D9	E63	bull	C2	Forb_pluck	11
37512	D9	E63	bull	C2	Forb_pluck	10
37512	D9	E63	bull	C2	Forb_pluck	7
37512	D9	E63	bull	C2	Forb_pluck	19
37512	D9	E63	bull	C2	Forb_pluck	9
37512	D9	E63	bull	C2	Forb_pluck	8
37512	D9	E63	bull	C2	Forb_pluck	7
37512	D9	E63	bull	C2	Forb_pluck	21
37512	D9	E63	bull	C2	Forb_pluck	11
37512	D9	E63	bull	C2	Forb_pluck	11
37512	D9	E63	bull	C2	Forb_pluck	22
37512	D9	E63	bull	C2	Forb_pluck	15
37512	D9	E63	bull	C2	Forb_pluck	11
37512	D9	E63	bull	C2	Forb_pluck	10
37512	D9	E63	bull	C2	Forb_pluck	7
37512	D9	E63	bull	C2	Forb_pluck	13
37512	D9	E63	bull	C2	Forb_pluck	3
37512	D9	E63	bull	C2	Forb_pluck	14
37512	D9	E63	bull	C2	Forb_pluck	5
37512	D9	E63	bull	C2	Forb_pluck	6
37512	D9	E63	bull	C2	Forb_pluck	14
37512	D9	E63	bull	C2	Forb_pluck	6
37512	D9	E63	bull	C2	Forb_pluck	11
37512	D9	E63	bull	C2	Forb_pluck	13
37512	D9	E63	bull	C2	Forb_pluck	8
37512	D9	E63	bull	C2	Forb_pluck	5
37512	D9	E63	bull	C2	Forb_pluck	7
37512	D9	E63	bull	C2	Forb_pluck	8
37512	D9	E63	bull	C2	Forb_pluck	14
37512	D9	E63	bull	C2	Forb_pluck	4
37512	D9	E63	bull	C2	Forb_pluck	4
37512	D9	E63	bull	C2	Forb_pluck	9
37512	D9	E63	bull	C2	Forb_pluck	5
37512	D9	E63	bull	C2	Forb_pluck	24
37512	D9	E63	bull	C2	Forb_pluck	20
37512	D9	E63	bull	C2	Forb_pluck	7
37512	D9	E63	bull	C2	Forb_pluck	5
37512	D9	E63	bull	C2	Forb_pluck	5
37512	D9	E63	bull	C2	Forb_pluck	5
37512	D9	E63	bull	C2	Forb_pluck	18
37512	D9	E63	bull	C2	Forb_pluck	8
37512	D9	E63	bull	C2	Forb_pluck	8
37515	D9	E65	cow	C7	Forb_pluck	5
37515	D9	E65	cow	C7	Forb_pluck	12
37515	D9	E65	cow	C7	Forb_pluck	29
37515	D9	E65	cow	C7	Forb_pluck	13
37515	D9	E65	cow	C7	Forb_pluck	4
37515	D9	E65	cow	C7	Forb_pluck	12
37515	D9	E65	cow	C7	Forb_pluck	11
37515	D9	E65	cow	C7	Forb_pluck	6
37515	D9	E65	cow	C7	Forb_pluck	10
37515	D9	E65	cow	C7	Forb_pluck	6
37516	D9	E66	bull	C24	Forb_pluck	12
37516	D9	E66	bull	C24	Forb_pluck	12
37516	D9	E66	bull	C24	Forb_pluck	12
37516	D9	E66	bull	C24	Forb_pluck	11
37536	D10	E70	bull	C34	Forb_pluck	5
37536	D10	E70	bull	C34	Forb_pluck	8
37536	D10	E70	bull	C34	Forb_pluck	6
37536	D10	E70	bull	C34	Forb_pluck	41
37536	D10	E70	bull	C34	Forb_pluck	11
37536	D10	E70	bull	C34	Forb_pluck	11
37536	D10	E70	bull	C34	Forb_pluck	10
37536	D10	E70	bull	C34	Forb_pluck	14
37556	D10	E78	bull	C25	Forb_pluck	13
37556	D10	E78	bull	C25	Forb_pluck	9
37556	D10	E78	bull	C25	Forb_pluck	14
37556	D10	E78	bull	C25	Forb_pluck	20
37556	D10	E78	bull	C25	Forb_pluck	5
37558	D10	E80	bull	C23	Forb_pluck	9
37558	D10	E80	bull	C23	Forb_pluck	10
37558	D10	E80	bull	C23	Forb_pluck	7
37558	D10	E80	bull	C23	Forb_pluck	10
37558	D10	E80	bull	C23	Forb_pluck	35
37558	D10	E80	bull	C23	Forb_pluck	27
37558	D10	E80	bull	C23	Forb_pluck	40
37558	D10	E80	bull	C23	Forb_pluck	14
37558	D10	E80	bull	C23	Forb_pluck	38
37558	D10	E80	bull	C23	Forb_pluck	5
37558	D10	E80	bull	C23	Forb_pluck	7
37558	D10	E80	bull	C23	Forb_pluck	4
37558	D10	E80	bull	C23	Forb_pluck	10
37558	D10	E80	bull	C23	Forb_pluck	12
37558	D10	E80	bull	C23	Forb_pluck	6
37565	D11	E38	bull	C17	Forb_pluck	11
37565	D11	E38	bull	C17	Forb_pluck	10
37565	D11	E38	bull	C17	Forb_pluck	10
37565	D11	E38	bull	C17	Forb_pluck	6
37565	D11	E38	bull	C17	Forb_pluck	18
37565	D11	E38	bull	C17	Forb_pluck	4
37565	D11	E38	bull	C17	Forb_pluck	10
37565	D11	E38	bull	C17	Forb_pluck	12
37565	D11	E38	bull	C17	Forb_pluck	8
37565	D11	E38	bull	C17	Forb_pluck	7
37565	D11	E38	bull	C17	Forb_pluck	12
37565	D11	E38	bull	C17	Forb_pluck	7
37565	D11	E38	bull	C17	Forb_pluck	9
37565	D11	E38	bull	C17	Forb_pluck	7
37565	D11	E38	bull	C17	Forb_pluck	10
37565	D11	E38	bull	C17	Forb_pluck	9
37565	D11	E38	bull	C17	Forb_pluck	7
37565	D11	E38	bull	C17	Forb_pluck	4
37565	D11	E38	bull	C17	Forb_pluck	8
37565	D11	E38	bull	C17	Forb_pluck	14
37565	D11	E38	bull	C17	Forb_pluck	5
37565	D11	E38	bull	C17	Forb_pluck	13
37565	D11	E38	bull	C17	Forb_pluck	8
37565	D11	E38	bull	C17	Forb_pluck	5
37565	D11	E38	bull	C17	Forb_pluck	11
37565	D11	E38	bull	C17	Forb_pluck	8
37565	D11	E38	bull	C17	Forb_pluck	18
37565	D11	E38	bull	C17	Forb_pluck	8
37565	D11	E38	bull	C17	Forb_pluck	18
37565	D11	E38	bull	C17	Forb_pluck	6
37565	D11	E38	bull	C17	Forb_pluck	7
37565	D11	E38	bull	C17	Forb_pluck	9
37565	D11	E38	bull	C17	Forb_pluck	8
37565	D11	E38	bull	C17	Forb_pluck	5
37565	D11	E38	bull	C17	Forb_pluck	4
37565	D11	E38	bull	C17	Forb_pluck	16
37565	D11	E38	bull	C17	Forb_pluck	11
37565	D11	E38	bull	C17	Forb_pluck	19
37565	D11	E38	bull	C17	Forb_pluck	23
37565	D11	E38	bull	C17	Forb_pluck	14
37565	D11	E38	bull	C17	Forb_pluck	11
37565	D11	E38	bull	C17	Forb_pluck	7
37565	D11	E38	bull	C17	Forb_pluck	8
37565	D11	E38	bull	C17	Forb_pluck	8
37565	D11	E38	bull	C17	Forb_pluck	5
37565	D11	E38	bull	C17	Forb_pluck	9
37565	D11	E38	bull	C17	Forb_pluck	15
37565	D11	E38	bull	C17	Forb_pluck	6
37565	D11	E38	bull	C17	Forb_pluck	9
37565	D11	E38	bull	C17	Forb_pluck	9
37565	D11	E38	bull	C17	Forb_pluck	7
37565	D11	E38	bull	C17	Forb_pluck	10
37565	D11	E38	bull	C17	Forb_pluck	10
37565	D11	E38	bull	C17	Forb_pluck	10
37565	D11	E38	bull	C17	Forb_pluck	10
37565	D11	E38	bull	C17	Forb_pluck	10
37565	D11	E38	bull	C17	Forb_pluck	11
37565	D11	E38	bull	C17	Forb_pluck	3
37565	D11	E38	bull	C17	Forb_pluck	18
37565	D11	E38	bull	C17	Forb_pluck	13
37572	D11	E84	bull	C21	Forb_pluck	5
37572	D11	E84	bull	C21	Forb_pluck	9
37572	D11	E84	bull	C21	Forb_pluck	9
37572	D11	E84	bull	C21	Forb_pluck	7
37572	D11	E84	bull	C21	Forb_pluck	14
37572	D11	E84	bull	C21	Forb_pluck	11
37572	D11	E84	bull	C21	Forb_pluck	11
37572	D11	E84	bull	C21	Forb_pluck	6
37572	D11	E84	bull	C21	Forb_pluck	18
37572	D11	E84	bull	C21	Forb_pluck	11
37572	D11	E84	bull	C21	Forb_pluck	5
37572	D11	E84	bull	C21	Forb_pluck	9
37572	D11	E89	bull	C25	Forb_pluck	10
37572	D11	E90	bull	C25	Forb_pluck	10
37572	D11	E90	bull	C25	Forb_pluck	19
37572	D11	E90	bull	C25	Forb_pluck	21
37572	D11	E90	bull	C25	Forb_pluck	5
37572	D11	E90	bull	C25	Forb_pluck	8
37572	D11	E90	bull	C25	Forb_pluck	14
37572	D11	E90	bull	C25	Forb_pluck	9
37572	D11	E90	bull	C25	Forb_pluck	6
37572	D11	E90	bull	C25	Forb_pluck	12
37573	D11	E91	bull	C25	Forb_pluck	13
37573	D11	E91	bull	C25	Forb_pluck	20
37573	D11	E91	bull	C25	Forb_pluck	5
37573	D11	E91	bull	C25	Forb_pluck	12
37573	D11	E91	bull	C25	Forb_pluck	12
37573	D11	E91	bull	C25	Forb_pluck	10
37573	D11	E91	bull	C25	Forb_pluck	12
37574	D11	E86	bull	C25	Forb_pluck	12
37574	D11	E86	bull	C25	Forb_pluck	6
37574	D11	E86	bull	C25	Forb_pluck	11
37574	D11	E86	bull	C25	Forb_pluck	17
37574	D11	E86	bull	C25	Forb_pluck	13
37574	D11	E86	bull	C25	Forb_pluck	12
37574	D11	E86	bull	C25	Forb_pluck	8
37574	D11	E86	bull	C25	Forb_pluck	8
37574	D11	E86	bull	C25	Forb_pluck	9
37574	D11	E86	bull	C25	Forb_pluck	9
37574	D11	E86	bull	C25	Forb_pluck	8
37574	D11	E86	bull	C25	Forb_pluck	5
37574	D11	E86	bull	C25	Forb_pluck	9
37574	D11	E86	bull	C25	Forb_pluck	8
37574	D11	E86	bull	C25	Forb_pluck	7
37574	D11	E86	bull	C25	Forb_pluck	10
37574	D11	E86	bull	C25	Forb_pluck	7
37574	D11	E86	bull	C25	Forb_pluck	9
37574	D11	E86	bull	C25	Forb_pluck	8
37574	D11	E86	bull	C25	Forb_pluck	17
37574	D11	E86	bull	C25	Forb_pluck	6
37574	D11	E86	bull	C25	Forb_pluck	27
37574	D11	E86	bull	C25	Forb_pluck	16
37574	D11	E86	bull	C25	Forb_pluck	5
37574	D11	E86	bull	C25	Forb_pluck	6
37574	D11	E86	bull	C25	Forb_pluck	3
37574	D11	E86	bull	C25	Forb_pluck	8
37574	D11	E86	bull	C25	Forb_pluck	8
37574	D11	E86	bull	C25	Forb_pluck	5
37574	D11	E86	bull	C25	Forb_pluck	4
37574	D11	E86	bull	C25	Forb_pluck	7
37574	D11	E86	bull	C25	Forb_pluck	4
37574	D11	E86	bull	C25	Forb_pluck	8
37574	D11	E86	bull	C25	Forb_pluck	7
37574	D11	E86	bull	C25	Forb_pluck	4
37574	D11	E86	bull	C25	Forb_pluck	10
37574	D11	E86	bull	C25	Forb_pluck	4
37574	D11	E86	bull	C25	Forb_pluck	7
37574	D11	E86	bull	C25	Forb_pluck	5
37574	D11	E86	bull	C25	Forb_pluck	6
37574	D11	E86	bull	C25	Forb_pluck	6
37574	D11	E86	bull	C25	Forb_pluck	6
37574	D11	E86	bull	C25	Forb_pluck	6
37574	D11	E86	bull	C25	Forb_pluck	8
37574	D11	E86	bull	C25	Forb_pluck	15
37574	D11	E86	bull	C25	Forb_pluck	7
37574	D11	E86	bull	C25	Forb_pluck	9
37574	D11	E86	bull	C25	Forb_pluck	4
37574	D11	E86	bull	C25	Forb_pluck	8
37574	D11	E86	bull	C25	Forb_pluck	4
37574	D11	E86	bull	C25	Forb_pluck	4
37574	D11	E86	bull	C25	Forb_pluck	6
37574	D11	E86	bull	C25	Forb_pluck	7
37574	D11	E86	bull	C25	Forb_pluck	5
37574	D11	E86	bull	C25	Forb_pluck	3
37574	D11	E86	bull	C25	Forb_pluck	7
37578	D11	E38	bull	C27	Forb_pluck	31
37578	D11	E38	bull	C27	Forb_pluck	9
37578	D11	E38	bull	C27	Forb_pluck	9
37578	D11	E38	bull	C27	Forb_pluck	7
37578	D11	E38	bull	C27	Forb_pluck	5
37578	D11	E38	bull	C27	Forb_pluck	6
37578	D11	E85	bull	C7	Forb_pluck	8
37578	D11	E85	bull	C7	Forb_pluck	6
37578	D11	E85	bull	C7	Forb_pluck	17
37578	D11	E85	bull	C7	Forb_pluck	6
37578	D11	E85	bull	C7	Forb_pluck	13
37578	D11	E85	bull	C7	Forb_pluck	8
37578	D11	E85	bull	C7	Forb_pluck	12
37578	D11	E85	bull	C7	Forb_pluck	13
37578	D11	E85	bull	C7	Forb_pluck	18
37578	D11	E85	bull	C7	Forb_pluck	11
37578	D11	E85	bull	C7	Forb_pluck	11
37578	D11	E85	bull	C7	Forb_pluck	5
37578	D11	E85	bull	C7	Forb_pluck	17
37578	D11	E85	bull	C7	Forb_pluck	16
37578	D11	E85	bull	C7	Forb_pluck	11
37578	D11	E85	bull	C7	Forb_pluck	9
37578	D11	E85	bull	C7	Forb_pluck	9
37578	D11	E85	bull	C7	Forb_pluck	6
37578	D11	E85	bull	C7	Forb_pluck	9
37578	D11	E85	bull	C7	Forb_pluck	14
37578	D11	E85	bull	C7	Forb_pluck	9
37578	D11	E85	bull	C7	Forb_pluck	17
37578	D11	E85	bull	C7	Forb_pluck	7
37578	D11	E85	bull	C7	Forb_pluck	13
37578	D11	E85	bull	C7	Forb_pluck	14
37578	D11	E85	bull	C7	Forb_pluck	9
37578	D11	E85	bull	C7	Forb_pluck	10
37578	D11	E85	bull	C7	Forb_pluck	13
37578	D11	E85	bull	C7	Forb_pluck	11
37578	D11	E85	bull	C7	Forb_pluck	9
37578	D11	E85	bull	C7	Forb_pluck	12
37578	D11	E85	bull	C7	Forb_pluck	5
37578	D11	E85	bull	C7	Forb_pluck	13
37578	D11	E85	bull	C7	Forb_pluck	11
37578	D11	E85	bull	C7	Forb_pluck	15
37578	D11	E85	bull	C7	Forb_pluck	6
37578	D11	E85	bull	C7	Forb_pluck	7
37578	D11	E85	bull	C7	Forb_pluck	11
37578	D11	E85	bull	C7	Forb_pluck	9
37578	D11	E85	bull	C7	Forb_pluck	14
37578	D11	E85	bull	C7	Forb_pluck	7
37578	D11	E85	bull	C7	Forb_pluck	17
37578	D11	E85	bull	C7	Forb_pluck	6
37578	D11	E85	bull	C7	Forb_pluck	8
37578	D11	E85	bull	C7	Forb_pluck	16
37578	D11	E85	bull	C7	Forb_pluck	8
37578	D11	E85	bull	C7	Forb_pluck	9
37578	D11	E85	bull	C7	Forb_pluck	13
37578	D11	E85	bull	C7	Forb_pluck	17
37578	D11	E85	bull	C7	Forb_pluck	5
37578	D11	E85	bull	C7	Forb_pluck	8
37578	D11	E85	bull	C7	Forb_pluck	11
37578	D11	E85	bull	C7	Forb_pluck	8
37578	D11	E85	bull	C7	Forb_pluck	6
37578	D11	E85	bull	C7	Forb_pluck	15
37578	D11	E85	bull	C7	Forb_pluck	5
37578	D11	E85	bull	C7	Forb_pluck	7
37578	D11	E85	bull	C7	Forb_pluck	14
37578	D11	E85	bull	C7	Forb_pluck	9
37578	D11	E85	bull	C7	Forb_pluck	13
37578	D11	E85	bull	C7	Forb_pluck	18
37578	D11	E85	bull	C7	Forb_pluck	9
37578	D11	E85	bull	C7	Forb_pluck	15
37578	D11	E85	bull	C7	Forb_pluck	9
37578	D11	E85	bull	C7	Forb_pluck	9
37578	D11	E85	bull	C7	Forb_pluck	8
37578	D11	E85	bull	C7	Forb_pluck	27
37578	D11	E85	bull	C7	Forb_pluck	7
37578	D11	E85	bull	C7	Forb_pluck	7
37578	D11	E85	bull	C7	Forb_pluck	16
37578	D11	E85	bull	C7	Forb_pluck	7
37578	D11	E85	bull	C7	Forb_pluck	24
37578	D11	E85	bull	C7	Forb_pluck	8
37578	D11	E85	bull	C7	Forb_pluck	9
37578	D11	E85	bull	C7	Forb_pluck	11
37578	D11	E85	bull	C7	Forb_pluck	6
37586	D11	E87	bull	C23	Forb_pluck	17
37586	D11	E87	bull	C23	Forb_pluck	4
37586	D11	E87	bull	C23	Forb_pluck	12
37592	D12	E93	bull	C9	Forb_pluck	7
37592	D12	E93	bull	C9	Forb_pluck	15
37592	D12	E93	bull	C9	Forb_pluck	6
37594	D12	E94	bull	C37	Forb_pluck	7
37594	D12	E94	bull	C33	Forb_pluck	6
37594	D12	E94	bull	C33	Forb_pluck	9
37594	D12	E94	bull	C33	Forb_pluck	12
37594	D12	E94	bull	C33	Forb_pluck	6
37594	D12	E94	bull	C33	Forb_pluck	8
37594	D12	E94	bull	C33	Forb_pluck	4
37594	D12	E94	bull	C33	Forb_pluck	8
37594	D12	E94	bull	C33	Forb_pluck	14
37594	D12	E94	bull	C33	Forb_pluck	7
37594	D12	E94	bull	C33	Forb_pluck	11
37594	D12	E94	bull	C33	Forb_pluck	9
37594	D12	E94	bull	C33	Forb_pluck	7
37594	D12	E94	bull	C33	Forb_pluck	12
37594	D12	E94	bull	C33	Forb_pluck	13
37594	D12	E94	bull	C33	Forb_pluck	11
37594	D12	E94	bull	C33	Forb_pluck	8
37594	D12	E94	bull	C33	Forb_pluck	4
37594	D12	E94	bull	C33	Forb_pluck	5
37594	D12	E94	bull	C33	Forb_pluck	5
37594	D12	E94	bull	C33	Forb_pluck	11
37594	D12	E94	bull	C33	Forb_pluck	7
37594	D12	E94	bull	C33	Forb_pluck	13
37594	D12	E94	bull	C33	Forb_pluck	10
37594	D12	E94	bull	C23	Forb_pluck	7
37594	D12	E94	bull	C23	Forb_pluck	4
37594	D12	E94	bull	C23	Forb_pluck	12
37595	D12	E95	cow	C22	Forb_pluck	5
37595	D12	E95	cow	C22	Forb_pluck	3
37595	D12	E95	cow	C22	Forb_pluck	5
37595	D12	E95	cow	C22	Forb_pluck	16
37595	D12	E95	cow	C22	Forb_pluck	5
37595	D12	E95	cow	C22	Forb_pluck	2
37595	D12	E95	cow	C22	Forb_pluck	9
37595	D12	E95	cow	C22	Forb_pluck	9
37595	D12	E95	cow	C22	Forb_pluck	11
37595	D12	E95	cow	C22	Forb_pluck	14
37595	D12	E95	cow	C22	Forb_pluck	6
37595	D12	E95	cow	C22	Forb_pluck	16
37595	D12	E95	cow	C22	Forb_pluck	7
37595	D12	E95	cow	C22	Forb_pluck	10
37595	D12	E95	cow	C22	Forb_pluck	35
37595	D12	E95	cow	C22	Forb_pluck	10
37595	D12	E95	cow	C22	Forb_pluck	4
37595	D12	E95	cow	C22	Forb_pluck	12
37595	D12	E95	cow	C22	Forb_pluck	3
37595	D12	E95	cow	C22	Forb_pluck	13
37595	D12	E95	cow	C22	Forb_pluck	6
37595	D12	E95	cow	C22	Forb_pluck	6
37595	D12	E95	cow	C22	Forb_pluck	6
37595	D12	E95	cow	C22	Forb_pluck	9
37595	D12	E95	cow	C22	Forb_pluck	9
37595	D12	E95	cow	C22	Forb_pluck	4
37595	D12	E95	cow	C22	Forb_pluck	18
37595	D12	E95	cow	C22	Forb_pluck	4
37595	D12	E95	cow	C22	Forb_pluck	6
37595	D12	E95	cow	C22	Forb_pluck	4
37595	D12	E95	cow	C22	Forb_pluck	7
37595	D12	E95	cow	C22	Forb_pluck	11
37595	D12	E95	cow	C22	Forb_pluck	14
37595	D12	E95	cow	C22	Forb_pluck	9
37595	D12	E95	cow	C22	Forb_pluck	15
37595	D12	E95	cow	C22	Forb_pluck	7
37595	D12	E95	cow	C22	Forb_pluck	7
37595	D12	E95	cow	C22	Forb_pluck	6
37595	D12	E95	cow	C22	Forb_pluck	13
37595	D12	E95	cow	C22	Forb_pluck	13
37595	D12	E95	cow	C22	Forb_pluck	14
37595	D12	E95	cow	C22	Forb_pluck	10
37595	D12	E95	cow	C22	Forb_pluck	5
37595	D12	E95	cow	C22	Forb_pluck	11
37601	D12	E100	bull	C6	Forb_pluck	14
37601	D12	E100	bull	C6	Forb_pluck	9
37601	D12	E100	bull	C6	Forb_pluck	10
37601	D12	E100	bull	C6	Forb_pluck	23
37601	D12	E100	bull	C6	Forb_pluck	17
37601	D12	E100	bull	C6	Forb_pluck	11
37601	D12	E100	bull	C6	Forb_pluck	10
37601	D12	E100	bull	C6	Forb_pluck	13
37601	D12	E100	bull	C6	Forb_pluck	9
37601	D12	E100	bull	C6	Forb_pluck	23
37601	D12	E100	bull	C6	Forb_pluck	6
37601	D12	E100	bull	C6	Forb_pluck	6
37601	D12	E100	bull	C6	Forb_pluck	12
37601	D12	E100	bull	C6	Forb_pluck	8
37601	D12	E100	bull	C6	Forb_pluck	21
37601	D12	E100	bull	C6	Forb_pluck	16
37601	D12	E100	bull	C6	Forb_pluck	6
37601	D12	E100	bull	C6	Forb_pluck	9
37601	D12	E100	bull	C6	Forb_pluck	10
37601	D12	E100	bull	C6	Forb_pluck	17
37601	D12	E100	bull	C6	Forb_pluck	16
37601	D12	E100	bull	C6	Forb_pluck	14
37601	D12	E100	bull	C6	Forb_pluck	19
37601	D12	E100	bull	C6	Forb_pluck	14
37601	D12	E100	bull	C6	Forb_pluck	19
37601	D12	E100	bull	C6	Forb_pluck	18
37601	D12	E100	bull	C6	Forb_pluck	23
37601	D12	E100	bull	C6	Forb_pluck	12
37601	D12	E100	bull	C6	Forb_pluck	20
37601	D12	E100	bull	C6	Forb_pluck	11
37601	D12	E100	bull	C6	Forb_pluck	10
37601	D12	E100	bull	C6	Forb_pluck	27
37601	D12	E100	bull	C6	Forb_pluck	21
37601	D12	E100	bull	C6	Forb_pluck	29
37601	D12	E100	bull	C6	Forb_pluck	14
37601	D12	E100	bull	C6	Forb_pluck	11
37601	D12	E100	bull	C7	Forb_pluck	11
37601	D12	E100	bull	C7	Forb_pluck	13
37601	D12	E100	bull	C7	Forb_pluck	18
37606	D12	E103	bull	C8	Forb_pluck	6
37606	D12	E103	bull	C8	Forb_pluck	10
37606	D12	E103	bull	C8	Forb_pluck	14
37606	D12	E103	bull	C8	Forb_pluck	21
37606	D12	E103	bull	C8	Forb_pluck	15
37606	D12	E103	bull	C8	Forb_pluck	42
37619	D12	E106	bull	C25	Forb_pluck	27
37619	D12	E106	bull	C25	Forb_pluck	15
37619	D12	E106	bull	C25	Forb_pluck	4
37619	D12	E106	bull	C25	Forb_pluck	5
37619	D12	E106	bull	C25	Forb_pluck	6
37619	D12	E106	bull	C25	Forb_pluck	5
37619	D12	E106	bull	C25	Forb_pluck	14
37619	D12	E106	bull	C25	Forb_pluck	9
37619	D12	E106	bull	C25	Forb_pluck	8
37619	D12	E106	bull	C25	Forb_pluck	21
37619	D12	E106	bull	C25	Forb_pluck	12
37619	D12	E106	bull	C25	Forb_pluck	12
37619	D12	E106	bull	C25	Forb_pluck	17
37619	D12	E106	bull	C25	Forb_pluck	13
37619	D12	E106	bull	C25	Forb_pluck	11
37619	D12	E106	bull	C25	Forb_pluck	16
37619	D12	E106	bull	C25	Forb_pluck	30
37620	D12	E38	bull	C23	Forb_pluck	15
37620	D12	E38	bull	C23	Forb_pluck	14
37624	E1	E109	bull	C23	Forb_pluck	22
37624	E1	E109	bull	C23	Forb_pluck	3
37624	E1	E109	bull	C23	Forb_pluck	2
37624	E1	E109	bull	C23	Forb_pluck	18
37624	E1	E109	bull	C23	Forb_pluck	9
37624	E1	E109	bull	C23	Forb_pluck	11
37624	E1	E109	bull	C23	Forb_pluck	10
37624	E1	E109	bull	C23	Forb_pluck	10
37624	E1	E109	bull	C23	Forb_pluck	40
37624	E1	E109	bull	C23	Forb_pluck	6
37624	E1	E109	bull	C23	Forb_pluck	7
37624	E1	E109	bull	C23	Forb_pluck	8
37624	E1	E109	bull	C23	Forb_pluck	8
37624	E1	E109	bull	C23	Forb_pluck	6
37624	E1	E109	bull	C23	Forb_pluck	9
37624	E1	E109	bull	C23	Forb_pluck	18
37624	E1	E109	bull	C23	Forb_pluck	5
37624	E1	E109	bull	C23	Forb_pluck	11
37624	E1	E109	bull	C23	Forb_pluck	8
37624	E1	E109	bull	C23	Forb_pluck	38
37624	E1	E110	bull	C25	Forb_pluck	14
37624	E1	E110	bull	C25	Forb_pluck	13
37624	E1	E110	bull	C25	Forb_pluck	13
37624	E1	E110	bull	C25	Forb_pluck	13
37624	E1	E110	bull	C25	Forb_pluck	19
37624	E1	E110	bull	C25	Forb_pluck	13
37624	E1	E110	bull	C25	Forb_pluck	10
37624	E1	E110	bull	C25	Forb_pluck	6
37624	E1	E110	bull	C25	Forb_pluck	11
37624	E1	E110	bull	C25	Forb_pluck	8
37624	E1	E110	bull	C25	Forb_pluck	16
37624	E1	E110	bull	C25	Forb_pluck	12
37624	E1	E110	bull	C25	Forb_pluck	9
37624	E1	E110	bull	C25	Forb_pluck	11
37624	E1	E110	bull	C25	Forb_pluck	10
37624	E1	E110	bull	C25	Forb_pluck	13
37624	E1	E110	bull	C25	Forb_pluck	13
37624	E1	E110	bull	C25	Forb_pluck	10
37624	E1	E110	bull	C25	Forb_pluck	8
37624	E1	E110	bull	C25	Forb_pluck	16
37624	E1	E110	bull	C25	Forb_pluck	12
37624	E1	E110	bull	C25	Forb_pluck	12
37624	E1	E110	bull	C25	Forb_pluck	10
37624	E1	E110	bull	C25	Forb_pluck	13
37624	E1	E110	bull	C25	Forb_pluck	10
37624	E1	E110	bull	C25	Forb_pluck	8
37624	E1	E110	bull	C25	Forb_pluck	15
37624	E1	E110	bull	C25	Forb_pluck	12
37624	E1	E110	bull	C25	Forb_pluck	13
37624	E1	E110	bull	C25	Forb_pluck	9
37624	E1	E110	bull	C25	Forb_pluck	21
37624	E1	E110	bull	C25	Forb_pluck	12
37624	E1	E110	bull	C25	Forb_pluck	12
37630	E1	E114	bull	C23	Forb_pluck	5
37630	E1	E114	bull	C23	Forb_pluck	10
37630	E1	E114	bull	C23	Forb_pluck	4
37630	E1	E114	bull	C23	Forb_pluck	13
37630	E1	E114	bull	C23	Forb_pluck	12
37630	E1	E114	bull	C23	Forb_pluck	5
37630	E1	E114	bull	C23	Forb_pluck	5
37630	E1	E114	bull	C23	Forb_pluck	8
37630	E1	E114	bull	C23	Forb_pluck	6
37630	E1	E114	bull	C23	Forb_pluck	9
37630	E1	E114	bull	C23	Forb_pluck	7
37630	E1	E114	bull	C23	Forb_pluck	10
37630	E1	E114	bull	C23	Forb_pluck	8
37630	E1	E114	bull	C23	Forb_pluck	9
37630	E1	E114	bull	C23	Forb_pluck	5
37630	E1	E114	bull	C23	Forb_pluck	9
37630	E1	E114	bull	C23	Forb_pluck	6
37630	E1	E114	bull	C23	Forb_pluck	10
37630	E1	E114	bull	C23	Forb_pluck	5
37630	E1	E114	bull	C23	Forb_pluck	4
37630	E1	E114	bull	C23	Forb_pluck	6
37630	E1	E114	bull	C23	Forb_pluck	14
37630	E1	E114	bull	C23	Forb_pluck	11
37630	E1	E114	bull	C23	Forb_pluck	9
37630	E1	E114	bull	C23	Forb_pluck	9
37630	E1	E114	bull	C23	Forb_pluck	10
37630	E1	E114	bull	C23	Forb_pluck	5
37630	E1	E114	bull	C23	Forb_pluck	5
37630	E1	E114	bull	C23	Forb_pluck	3
37630	E1	E114	bull	C23	Forb_pluck	12
37630	E1	E114	bull	C23	Forb_pluck	9
37630	E1	E114	bull	C23	Forb_pluck	9
37630	E1	E114	bull	C23	Forb_pluck	9
37648	E1	E116	bull	C23	Forb_pluck	17
37648	E1	E116	bull	C23	Forb_pluck	6
37648	E1	E116	bull	C23	Forb_pluck	6
37648	E1	E116	bull	C23	Forb_pluck	10
37648	E1	E116	bull	C23	Forb_pluck	8
37648	E1	E116	bull	C23	Forb_pluck	19
37648	E1	E116	bull	C23	Forb_pluck	7
37648	E1	E116	bull	C23	Forb_pluck	11
37648	E1	E116	bull	C23	Forb_pluck	24
37648	E1	E116	bull	C23	Forb_pluck	43
37648	E1	E116	bull	C23	Forb_pluck	22
37648	E1	E116	bull	C23	Forb_pluck	7
37648	E1	E116	bull	C23	Forb_pluck	53
37649	E1	E117	bull	C33	Forb_pluck	4
37649	E1	E117	bull	C33	Forb_pluck	7
37656	E2	E119	cow	C32	Forb_pluck	12
37656	E2	E119	cow	C32	Forb_pluck	13
37656	E2	E119	cow	C32	Forb_pluck	6
37656	E2	E119	cow	C32	Forb_pluck	7
37657	E2	E120	cow	C22	Forb_pluck	3
37657	E2	E120	cow	C22	Forb_pluck	7
37657	E2	E120	cow	C22	Forb_pluck	6
37657	E2	E121	cow	C3	Forb_pluck	6
37657	E2	E121	cow	C3	Forb_pluck	12
37669	E2	E128	bull	C25	Forb_pluck	3
37669	E2	E128	bull	C30	Forb_pluck	9
37669	E2	E128	bull	C30	Forb_pluck	13
37669	E2	E128	bull	C25	Forb_pluck	5
37669	E2	E128	bull	C25	Forb_pluck	17
37669	E2	E128	bull	C25	Forb_pluck	3
37669	E2	E128	bull	C25	Forb_pluck	8
37669	E2	E128	bull	C25	Forb_pluck	7
37669	E2	E128	bull	C25	Forb_pluck	4
37671	E2	E130	cow	C31	Forb_pluck	6
37671	E2	E130	cow	C31	Forb_pluck	6
37671	E2	E130	cow	C31	Forb_pluck	15
37671	E2	E130	cow	C31	Forb_pluck	3
37671	E2	E130	cow	C31	Forb_pluck	4
37671	E2	E130	cow	C31	Forb_pluck	8
37671	E2	E130	cow	C31	Forb_pluck	4
37671	E2	E130	cow	C31	Forb_pluck	7
37671	E2	E130	cow	C31	Forb_pluck	11
37671	E2	E130	cow	C31	Forb_pluck	4
37671	E2	E130	cow	C31	Forb_pluck	15
37671	E2	E130	cow	C31	Forb_pluck	10
37671	E2	E130	cow	C31	Forb_pluck	8
37671	E2	E130	cow	C31	Forb_pluck	12
37671	E2	E130	cow	C31	Forb_pluck	3
37671	E2	E130	cow	C31	Forb_pluck	7
37677	E2	E131	bull	C23	Forb_pluck	13
37677	E2	E132	bull	C28	Forb_pluck	21
37677	E2	E132	bull	C28	Forb_pluck	5
37677	E2	E132	bull	C28	Forb_pluck	6
37677	E2	E132	bull	C28	Forb_pluck	18
37698	E3	E133	bull	C28	Forb_pluck	11
37698	E3	E133	bull	C28	Forb_pluck	4
37698	E3	E133	bull	C28	Forb_pluck	8
37698	E3	E133	bull	C28	Forb_pluck	15
37698	E3	E133	bull	C28	Forb_pluck	12
37698	E3	E133	bull	C28	Forb_pluck	21
37698	E3	E133	bull	C28	Forb_pluck	16
37698	E3	E133	bull	C28	Forb_pluck	11
37698	E3	E133	bull	C28	Forb_pluck	27
37698	E3	E133	bull	C28	Forb_pluck	11
37698	E3	E133	bull	C28	Forb_pluck	9
37698	E3	E133	bull	C28	Forb_pluck	11
37698	E3	E133	bull	C28	Forb_pluck	11
37698	E3	E133	bull	C28	Forb_pluck	11
37698	E3	E133	bull	C28	Forb_pluck	10
37698	E3	E133	bull	C28	Forb_pluck	8
37698	E3	E133	bull	C28	Forb_pluck	14
37698	E3	E133	bull	C28	Forb_pluck	17
37698	E3	E133	bull	C28	Forb_pluck	16
37698	E3	E133	bull	C28	Forb_pluck	8
37698	E3	E133	bull	C28	Forb_pluck	21
37698	E3	E133	bull	C28	Forb_pluck	10
37698	E3	E133	bull	C28	Forb_pluck	8
37698	E3	E133	bull	C28	Forb_pluck	13
37698	E3	E133	bull	C28	Forb_pluck	8
37698	E3	E134	bull	C28	Forb_pluck	8
37698	E3	E134	bull	C28	Forb_pluck	7
37698	E3	E134	bull	C28	Forb_pluck	14
37698	E3	E134	bull	C28	Forb_pluck	9
37698	E3	E134	bull	C28	Forb_pluck	7
37698	E3	E134	bull	C28	Forb_pluck	10
37698	E3	E134	bull	C28	Forb_pluck	11
37698	E3	E134	bull	C28	Forb_pluck	19
37698	E3	E134	bull	C28	Forb_pluck	21
37698	E3	E134	bull	C28	Forb_pluck	12
37699	E3	E135	bull	C28	Forb_pluck	10
37699	E3	E135	bull	C28	Forb_pluck	7
37699	E3	E135	bull	C28	Forb_pluck	12
37699	E3	E135	bull	C28	Forb_pluck	9
37699	E3	E135	bull	C28	Forb_pluck	13
37699	E3	E135	bull	C28	Forb_pluck	8
37699	E3	E135	bull	C28	Forb_pluck	6
37699	E3	E135	bull	C28	Forb_pluck	8
37699	E3	E135	bull	C28	Forb_pluck	12
37699	E3	E135	bull	C28	Forb_pluck	31
37699	E3	E135	bull	C28	Forb_pluck	11
37699	E3	E135	bull	C28	Forb_pluck	6
37699	E3	E135	bull	C28	Forb_pluck	16
37699	E3	E135	bull	C28	Forb_pluck	10
37699	E3	E135	bull	C28	Forb_pluck	6
37699	E3	E135	bull	C28	Forb_pluck	8
37699	E3	E135	bull	C28	Forb_pluck	22
37699	E3	E135	bull	C28	Forb_pluck	17
37361	E4	E4	bull	C24	Grass_pluck	8
37361	E4	E4	bull	C24	Grass_pluck	14
37361	E4	E4	bull	C24	Grass_pluck	10
37361	E4	E4	bull	C24	Grass_pluck	9
37361	E4	E4	bull	C24	Grass_pluck	16
37361	E4	E4	bull	C24	Grass_pluck	11
37361	E4	E4	bull	C24	Grass_pluck	11
37361	E4	E4	bull	C24	Grass_pluck	8
37361	E4	E4	bull	C25	Grass_pluck	9
37361	E4	E4	bull	C25	Grass_pluck	12
37361	E4	E4	bull	C25	Grass_pluck	9
37361	E4	E4	bull	C25	Grass_pluck	7
37361	E4	E4	bull	C25	Grass_pluck	22
37361	E4	E4	bull	C25	Grass_pluck	10
37361	E4	E4	bull	C25	Grass_pluck	6
37361	E4	E4	bull	C25	Grass_pluck	9
37361	E4	E4	bull	C25	Grass_pluck	8
37361	E4	E4	bull	C25	Grass_pluck	12
37361	E4	E4	bull	C25	Grass_pluck	7
37361	E4	E4	bull	C25	Grass_pluck	7
37361	E4	E4	bull	C25	Grass_pluck	9
37361	E4	E4	bull	C25	Grass_pluck	17
37361	E4	E4	bull	C25	Grass_pluck	6
37361	E4	E4	bull	C25	Grass_pluck	6
37361	E4	E4	bull	C25	Grass_pluck	4
37361	E4	E4	bull	C25	Grass_pluck	15
37361	E4	E4	bull	C25	Grass_pluck	6
37361	E4	E4	bull	C25	Grass_pluck	14
37361	E4	E4	bull	C25	Grass_pluck	10
37361	E4	E4	bull	C25	Grass_pluck	13
37361	E4	E4	bull	C25	Grass_pluck	8
37361	E4	E4	bull	C25	Grass_pluck	9
37361	E4	E4	bull	C25	Grass_pluck	11
37361	E4	E4	bull	C25	Grass_pluck	6
37361	E4	E4	bull	C25	Grass_pluck	10
37363	E4	E5	bull	C33	Grass_pluck	12
37363	E4	E5	bull	C33	Grass_pluck	25
37363	E4	E5	bull	C33	Grass_pluck	16
37363	E4	E5	bull	C33	Grass_pluck	11
37382	E5	E7	bull	C19	Grass_pluck	15
37382	E5	E7	bull	C19	Grass_pluck	7
37382	E5	E7	bull	C19	Grass_pluck	18
37382	E5	E7	bull	C19	Grass_pluck	19
37382	E5	E7	bull	C19	Grass_pluck	16
37382	E5	E7	bull	C19	Grass_pluck	16
37386	E5	E9	bull	C30	Grass_pluck	12
37386	E5	E10	bull	C30	Grass_pluck	6
37386	E5	E10	bull	C30	Grass_pluck	7
37386	E5	E10	bull	C30	Grass_pluck	11
37397	E5	E13	bull	C22	Grass_pluck	14
37397	E5	E13	bull	C22	Grass_pluck	18
37397	E5	E13	bull	C22	Grass_pluck	30
37397	E5	E13	bull	C22	Grass_pluck	23
37397	E5	E13	bull	C22	Grass_pluck	28
37397	E5	E13	bull	C22	Grass_pluck	12
37398	E5	E14	bull	C30	Grass_pluck	16
37398	E5	E14	bull	C25	Grass_pluck	20
37398	E5	E14	bull	C25	Grass_pluck	14
37398	E5	E14	bull	C25	Grass_pluck	6
37398	E5	E14	bull	C25	Grass_pluck	14
37407	E5	E18	bull	C29	Grass_pluck	10
37407	E5	E18	bull	C29	Grass_pluck	9
37407	E5	E18	bull	C29	Grass_pluck	14
37407	E5	E18	bull	C29	Grass_pluck	14
37407	E5	E18	bull	C29	Grass_pluck	32
37407	E5	E18	bull	C29	Grass_pluck	14
37407	E5	E18	bull	C29	Grass_pluck	13
37407	E5	E18	bull	C29	Grass_pluck	26
37407	E5	E18	bull	C29	Grass_pluck	16
37407	E5	E18	bull	C29	Grass_pluck	24
37407	E5	E18	bull	C29	Grass_pluck	14
37407	E5	E18	bull	C29	Grass_pluck	33
37407	E5	E18	bull	C29	Grass_pluck	19
37407	E5	E18	bull	C29	Grass_pluck	29
37407	E5	E18	bull	C29	Grass_pluck	14
37407	E5	E18	bull	C29	Grass_pluck	33
37407	E5	E18	bull	C29	Grass_pluck	18
37407	E5	E18	bull	C29	Grass_pluck	87
37407	E5	E18	bull	C29	Grass_pluck	11
37407	E5	E18	bull	C29	Grass_pluck	13
37407	E5	E18	bull	C29	Grass_pluck	16
37407	E5	E18	bull	C29	Grass_pluck	22
37407	E5	E18	bull	C29	Grass_pluck	33
37407	E5	E18	bull	C29	Grass_pluck	8
37407	E5	E18	bull	C29	Grass_pluck	27
37407	E5	E18	bull	C29	Grass_pluck	14
37407	E5	E18	bull	C29	Grass_pluck	17
37407	E5	E18	bull	C29	Grass_pluck	7
37407	E5	E18	bull	C29	Grass_pluck	16
37407	E5	E18	bull	C29	Grass_pluck	14
37407	E5	E18	bull	C29	Grass_pluck	11
37407	E5	E18	bull	C29	Grass_pluck	14
37407	E5	E18	bull	C29	Grass_pluck	9
37407	E5	E18	bull	C29	Grass_pluck	10
37407	E5	E18	bull	C29	Grass_pluck	18
37407	E5	E18	bull	C29	Grass_pluck	12
37407	E5	E18	bull	C29	Grass_pluck	14
37407	E5	E18	bull	C29	Grass_pluck	20
37407	E5	E18	bull	C29	Grass_pluck	20
37407	E5	E18	bull	C29	Grass_pluck	8
37407	E5	E18	bull	C29	Grass_pluck	12
37407	E5	E18	bull	C29	Grass_pluck	32
37407	E5	E18	bull	C29	Grass_pluck	15
37407	E5	E18	bull	C29	Grass_pluck	17
37407	E5	E18	bull	C29	Grass_pluck	7
37407	E5	E18	bull	C29	Grass_pluck	10
37407	E5	E18	bull	C29	Grass_pluck	9
37407	E5	E18	bull	C29	Grass_pluck	12
37407	E5	E18	bull	C29	Grass_pluck	17
37407	E5	E18	bull	C29	Grass_pluck	14
37407	E5	E18	bull	C29	Grass_pluck	15
37407	E5	E18	bull	C29	Grass_pluck	12
37407	E5	E18	bull	C29	Grass_pluck	22
37407	E5	E18	bull	C29	Grass_pluck	11
37407	E5	E18	bull	C29	Grass_pluck	7
37407	E5	E18	bull	C29	Grass_pluck	28
37407	E5	E18	bull	C29	Grass_pluck	14
37454	E7	E33	bull	C24	Grass_pluck	25
37454	E7	E33	bull	C24	Grass_pluck	18
37454	E7	E33	bull	C24	Grass_pluck	20
37454	E7	E33	bull	C24	Grass_pluck	27
37454	E7	E33	bull	C24	Grass_pluck	15
37454	E7	E33	bull	C24	Grass_pluck	23
37454	E7	E33	bull	C24	Grass_pluck	12
37454	E7	E33	bull	C24	Grass_pluck	25
37454	E7	E33	bull	C24	Grass_pluck	25
37454	E7	E33	bull	C24	Grass_pluck	18
37454	E7	E33	bull	C24	Grass_pluck	23
37454	E7	E33	bull	C24	Grass_pluck	13
37454	E7	E33	bull	C24	Grass_pluck	33
37454	E7	E33	bull	C24	Grass_pluck	21
37454	E7	E33	bull	C24	Grass_pluck	18
37469	E8	E42	bull	C8	Grass_pluck	20
37469	E8	E42	bull	C8	Grass_pluck	24
37469	E8	E42	bull	C8	Grass_pluck	21
37469	E8	E42	bull	C8	Grass_pluck	18
37474	E8	E40	bull	C22	Grass_pluck	23
37474	E8	E40	bull	C22	Grass_pluck	35
37482	E8	E44	bull	C34	Grass_pluck	9
37482	E8	E44	bull	C34	Grass_pluck	11
37482	E8	E44	bull	C34	Grass_pluck	39
37494	E8	E50	bull	C32	Grass_pluck	12
37496	E8	E54	bull	C25	Grass_pluck	11
37496	E8	E54	bull	C25	Grass_pluck	31
37496	E8	E54	bull	C25	Grass_pluck	17
37496	E8	E54	bull	C25	Grass_pluck	19
37496	E8	E54	bull	C25	Grass_pluck	15
37496	E8	E54	bull	C25	Grass_pluck	13
37496	E8	E54	bull	C25	Grass_pluck	11
37496	E8	E54	bull	C25	Grass_pluck	29
37496	E8	E54	bull	C25	Grass_pluck	72
37496	E8	E54	bull	C25	Grass_pluck	8
37496	E8	E54	bull	C25	Grass_pluck	7
37496	E8	E54	bull	C25	Grass_pluck	37
37496	E8	E54	bull	C25	Grass_pluck	10
37496	E8	E54	bull	C25	Grass_pluck	27
37496	E8	E54	bull	C25	Grass_pluck	9
37496	E8	E55	bull	C25	Grass_pluck	4
37496	E8	E55	bull	C25	Grass_pluck	8
37496	E8	E55	bull	C25	Grass_pluck	4
37496	E8	E55	bull	C25	Grass_pluck	9
37496	E8	E57	bull	C25	Grass_pluck	47
37516	E9	E66	bull	C24	Grass_pluck	34
37516	E9	E66	bull	C24	Grass_pluck	17
37516	E9	E66	bull	C24	Grass_pluck	14
37516	E9	E66	bull	C24	Grass_pluck	13
37516	E9	E66	bull	C24	Grass_pluck	23
37516	E9	E66	bull	C24	Grass_pluck	31
37516	E9	E66	bull	C24	Grass_pluck	16
37516	E9	E66	bull	C24	Grass_pluck	26
37516	E9	E66	bull	C24	Grass_pluck	20
37516	E9	E66	bull	C24	Grass_pluck	31
37516	E9	E66	bull	C24	Grass_pluck	15
37516	E9	E66	bull	C24	Grass_pluck	26
37516	E9	E66	bull	C24	Grass_pluck	11
37516	E9	E66	bull	C24	Grass_pluck	27
37516	E9	E66	bull	C24	Grass_pluck	14
37516	E9	E66	bull	C24	Grass_pluck	21
37516	E9	E66	bull	C24	Grass_pluck	19
37516	E9	E67	bull	C25	Grass_pluck	20
37516	E9	E67	bull	C25	Grass_pluck	26
37516	E9	E67	bull	C25	Grass_pluck	8
37516	E9	E67	bull	C25	Grass_pluck	25
37516	E9	E67	bull	C25	Grass_pluck	23
37516	E9	E67	bull	C25	Grass_pluck	18
37516	E9	E67	bull	C25	Grass_pluck	10
37516	E9	E67	bull	C25	Grass_pluck	12
37516	E9	E67	bull	C25	Grass_pluck	10
37516	E9	E67	bull	C25	Grass_pluck	6
37516	E9	E67	bull	C25	Grass_pluck	17
37516	E9	E67	bull	C25	Grass_pluck	10
37516	E9	E67	bull	C25	Grass_pluck	19
37516	E9	E68	bull	C25	Grass_pluck	13
37516	E9	E68	bull	C25	Grass_pluck	11
37516	E9	E68	bull	C25	Grass_pluck	18
37516	E9	E68	bull	C25	Grass_pluck	31
37516	E9	E68	bull	C25	Grass_pluck	15
37516	E9	E68	bull	C25	Grass_pluck	28
37516	E9	E68	bull	C25	Grass_pluck	13
37516	E9	E68	bull	C25	Grass_pluck	14
37516	E9	E68	bull	C25	Grass_pluck	10
37516	E9	E68	bull	C25	Grass_pluck	9
37516	E9	E68	bull	C25	Grass_pluck	17
37516	E9	E68	bull	C25	Grass_pluck	19
37516	E9	E68	bull	C25	Grass_pluck	20
37516	E9	E68	bull	C25	Grass_pluck	11
37516	E9	E68	bull	C25	Grass_pluck	11
37516	E9	E68	bull	C25	Grass_pluck	9
37516	E9	E68	bull	C25	Grass_pluck	20
37536	E10	E69	bull	C32	Grass_pluck	24
37536	E10	E69	bull	C32	Grass_pluck	14
37536	E10	E70	bull	C34	Grass_pluck	18
37536	E10	E70	bull	C34	Grass_pluck	7
37536	E10	E70	bull	C34	Grass_pluck	12
37536	E10	E70	bull	C34	Grass_pluck	19
37539	E10	E71	cow	C4	Grass_pluck	8
37539	E10	E71	cow	C4	Grass_pluck	7
37539	E10	E71	cow	C4	Grass_pluck	10
37539	E10	E71	cow	C4	Grass_pluck	4
37539	E10	E71	cow	C4	Grass_pluck	14
37539	E10	E71	cow	C4	Grass_pluck	6
37539	E10	E71	cow	C4	Grass_pluck	16
37539	E10	E72	cow	C31	Grass_pluck	13
37539	E10	E72	cow	C31	Grass_pluck	6
37540	E10	E73	bull	C31	Grass_pluck	5
37540	E10	E73	bull	C31	Grass_pluck	16
37540	E10	E73	bull	C31	Grass_pluck	10
37540	E10	E73	bull	C31	Grass_pluck	13
37540	E10	E73	bull	C31	Grass_pluck	16
37540	E10	E73	bull	C31	Grass_pluck	7
37540	E10	E73	bull	C31	Grass_pluck	7
37540	E10	E73	bull	C31	Grass_pluck	7
37540	E10	E73	bull	C31	Grass_pluck	18
37540	E10	E73	bull	C31	Grass_pluck	11
37540	E10	E73	bull	C31	Grass_pluck	15
37540	E10	E73	bull	C31	Grass_pluck	15
37540	E10	E73	bull	C31	Grass_pluck	18
37556	E10	E78	bull	C25	Grass_pluck	21
37556	E10	E78	bull	C25	Grass_pluck	15
37556	E10	E78	bull	C25	Grass_pluck	20
37556	E10	E78	bull	C25	Grass_pluck	17
37556	E10	E78	bull	C25	Grass_pluck	19
37556	E10	E78	bull	C25	Grass_pluck	39
37556	E10	E78	bull	C25	Grass_pluck	6
37556	E10	E78	bull	C25	Grass_pluck	30
37556	E10	E78	bull	C25	Grass_pluck	8
37556	E10	E78	bull	C25	Grass_pluck	9
37556	E10	E78	bull	C25	Grass_pluck	7
37556	E10	E78	bull	C25	Grass_pluck	21
37556	E10	E78	bull	C25	Grass_pluck	10
37556	E10	E78	bull	C25	Grass_pluck	8
37556	E10	E78	bull	C25	Grass_pluck	17
37556	E10	E78	bull	C25	Grass_pluck	22
37556	E10	E78	bull	C25	Grass_pluck	16
37556	E10	E78	bull	C25	Grass_pluck	15
37556	E10	E78	bull	C25	Grass_pluck	29
37556	E10	E78	bull	C25	Grass_pluck	6
37556	E10	E78	bull	C25	Grass_pluck	16
37570	E11	E83	bull	C20	Grass_pluck	15
37570	E11	E83	bull	C20	Grass_pluck	11
37570	E11	E83	bull	C20	Grass_pluck	29
37570	E11	E83	bull	C20	Grass_pluck	22
37570	E11	E83	bull	C20	Grass_pluck	12
37570	E11	E83	bull	C20	Grass_pluck	10
37570	E11	E83	bull	C20	Grass_pluck	24
37570	E11	E83	bull	C20	Grass_pluck	10
37570	E11	E83	bull	C20	Grass_pluck	26
37570	E11	E83	bull	C20	Grass_pluck	14
37570	E11	E83	bull	C20	Grass_pluck	17
37570	E11	E83	bull	C20	Grass_pluck	19
37570	E11	E83	bull	C20	Grass_pluck	16
37570	E11	E83	bull	C20	Grass_pluck	7
37570	E11	E83	bull	C20	Grass_pluck	6
37570	E11	E83	bull	C20	Grass_pluck	14
37570	E11	E83	bull	C20	Grass_pluck	17
37570	E11	E83	bull	C20	Grass_pluck	6
37570	E11	E83	bull	C20	Grass_pluck	20
37570	E11	E83	bull	C20	Grass_pluck	11
37570	E11	E83	bull	C20	Grass_pluck	13
37570	E11	E83	bull	C20	Grass_pluck	13
37570	E11	E83	bull	C20	Grass_pluck	13
37570	E11	E83	bull	C20	Grass_pluck	19
37572	E11	E89	bull	C25	Grass_pluck	10
37572	E11	E89	bull	C25	Grass_pluck	8
37572	E11	E89	bull	C25	Grass_pluck	9
37572	E11	E89	bull	C25	Grass_pluck	13
37572	E11	E89	bull	C25	Grass_pluck	26
37572	E11	E89	bull	C25	Grass_pluck	22
37572	E11	E89	bull	C25	Grass_pluck	14
37572	E11	E89	bull	C25	Grass_pluck	2
37572	E11	E89	bull	C25	Grass_pluck	7
37572	E11	E89	bull	C25	Grass_pluck	12
37572	E11	E89	bull	C25	Grass_pluck	12
37572	E11	E89	bull	C25	Grass_pluck	15
37572	E11	E89	bull	C25	Grass_pluck	8
37572	E11	E89	bull	C25	Grass_pluck	20
37572	E11	E89	bull	C25	Grass_pluck	46
37572	E11	E89	bull	C25	Grass_pluck	23
37572	E11	E89	bull	C25	Grass_pluck	25
37572	E11	E89	bull	C25	Grass_pluck	28
37572	E11	E89	bull	C25	Grass_pluck	19
37572	E11	E89	bull	C25	Grass_pluck	19
37572	E11	E89	bull	C25	Grass_pluck	13
37572	E11	E89	bull	C25	Grass_pluck	10
37572	E11	E89	bull	C25	Grass_pluck	27
37572	E11	E89	bull	C25	Grass_pluck	21
37572	E11	E89	bull	C25	Grass_pluck	13
37572	E11	E89	bull	C25	Grass_pluck	24
37572	E11	E89	bull	C25	Grass_pluck	9
37572	E11	E89	bull	C25	Grass_pluck	24
37572	E11	E89	bull	C25	Grass_pluck	12
37572	E11	E89	bull	C25	Grass_pluck	19
37572	E11	E89	bull	C25	Grass_pluck	9
37572	E11	E89	bull	C25	Grass_pluck	7
37572	E11	E89	bull	C25	Grass_pluck	9
37572	E11	E89	bull	C25	Grass_pluck	7
37572	E11	E89	bull	C25	Grass_pluck	12
37572	E11	E89	bull	C25	Grass_pluck	19
37572	E11	E89	bull	C25	Grass_pluck	12
37572	E11	E89	bull	C25	Grass_pluck	7
37572	E11	E89	bull	C25	Grass_pluck	10
37572	E11	E89	bull	C25	Grass_pluck	23
37572	E11	E89	bull	C25	Grass_pluck	11
37572	E11	E90	bull	C25	Grass_pluck	9
37572	E11	E90	bull	C25	Grass_pluck	8
37572	E11	E90	bull	C25	Grass_pluck	10
37572	E11	E90	bull	C25	Grass_pluck	6
37572	E11	E90	bull	C25	Grass_pluck	10
37572	E11	E90	bull	C25	Grass_pluck	7
37572	E11	E90	bull	C25	Grass_pluck	9
37572	E11	E90	bull	C25	Grass_pluck	9
37572	E11	E90	bull	C25	Grass_pluck	6
37572	E11	E90	bull	C25	Grass_pluck	10
37572	E11	E90	bull	C25	Grass_pluck	4
37572	E11	E90	bull	C25	Grass_pluck	8
37572	E11	E90	bull	C25	Grass_pluck	12
37572	E11	E90	bull	C25	Grass_pluck	12
37572	E11	E90	bull	C25	Grass_pluck	7
37572	E11	E90	bull	C25	Grass_pluck	7
37572	E11	E90	bull	C25	Grass_pluck	31
37572	E11	E90	bull	C25	Grass_pluck	6
37572	E11	E90	bull	C25	Grass_pluck	9
37572	E11	E90	bull	C25	Grass_pluck	12
37573	E11	E91	bull	C25	Grass_pluck	20
37573	E11	E91	bull	C25	Grass_pluck	15
37573	E11	E91	bull	C25	Grass_pluck	12
37573	E11	E91	bull	C25	Grass_pluck	11
37573	E11	E91	bull	C25	Grass_pluck	6
37573	E11	E91	bull	C25	Grass_pluck	7
37573	E11	E91	bull	C25	Grass_pluck	12
37573	E11	E91	bull	C25	Grass_pluck	15
37573	E11	E91	bull	C25	Grass_pluck	6
37573	E11	E91	bull	C25	Grass_pluck	17
37573	E11	E91	bull	C25	Grass_pluck	13
37573	E11	E91	bull	C25	Grass_pluck	12
37573	E11	E91	bull	C25	Grass_pluck	22
37573	E11	E91	bull	C25	Grass_pluck	14
37573	E11	E91	bull	C25	Grass_pluck	16
37573	E11	E91	bull	C25	Grass_pluck	6
37573	E11	E91	bull	C25	Grass_pluck	19
37573	E11	E91	bull	C25	Grass_pluck	9
37573	E11	E91	bull	C25	Grass_pluck	21
37573	E11	E91	bull	C25	Grass_pluck	21
37573	E11	E91	bull	C25	Grass_pluck	10
37573	E11	E91	bull	C25	Grass_pluck	11
37573	E11	E91	bull	C25	Grass_pluck	14
37573	E11	E91	bull	C25	Grass_pluck	13
37573	E11	E91	bull	C25	Grass_pluck	28
37573	E11	E91	bull	C25	Grass_pluck	9
37573	E11	E91	bull	C25	Grass_pluck	31
37573	E11	E91	bull	C25	Grass_pluck	22
37573	E11	E91	bull	C25	Grass_pluck	41
37573	E11	E91	bull	C25	Grass_pluck	14
37573	E11	E91	bull	C25	Grass_pluck	14
37573	E11	E91	bull	C25	Grass_pluck	27
37573	E11	E91	bull	C25	Grass_pluck	13
37573	E11	E92	bull	C23	Grass_pluck	7
37574	E11	E86	bull	C25	Grass_pluck	4
37574	E11	E86	bull	C25	Grass_pluck	5
37574	E11	E86	bull	C25	Grass_pluck	11
37574	E11	E86	bull	C25	Grass_pluck	6
37574	E11	E86	bull	C25	Grass_pluck	7
37574	E11	E86	bull	C25	Grass_pluck	4
37574	E11	E86	bull	C25	Grass_pluck	6
37574	E11	E86	bull	C25	Grass_pluck	3
37574	E11	E86	bull	C25	Grass_pluck	22
37574	E11	E86	bull	C25	Grass_pluck	7
37574	E11	E86	bull	C25	Grass_pluck	5
37574	E11	E86	bull	C25	Grass_pluck	9
37574	E11	E86	bull	C25	Grass_pluck	6
37574	E11	E86	bull	C25	Grass_pluck	8
37574	E11	E86	bull	C25	Grass_pluck	4
37574	E11	E86	bull	C25	Grass_pluck	9
37578	E11	E38	bull	C29	Grass_pluck	18
37578	E11	E38	bull	C29	Grass_pluck	34
37578	E11	E38	bull	C29	Grass_pluck	17
37578	E11	E38	bull	C29	Grass_pluck	12
37578	E11	E38	bull	C29	Grass_pluck	47
37578	E11	E38	bull	C29	Grass_pluck	17
37578	E11	E38	bull	C29	Grass_pluck	14
37578	E11	E38	bull	C29	Grass_pluck	16
37578	E11	E38	bull	C29	Grass_pluck	49
37578	E11	E38	bull	C29	Grass_pluck	9
37578	E11	E38	bull	C29	Grass_pluck	7
37578	E11	E38	bull	C29	Grass_pluck	5
37578	E11	E38	bull	C29	Grass_pluck	11
37578	E11	E38	bull	C29	Grass_pluck	7
37578	E11	E38	bull	C29	Grass_pluck	19
37578	E11	E38	bull	C29	Grass_pluck	19
37578	E11	E38	bull	C29	Grass_pluck	10
37578	E11	E38	bull	C29	Grass_pluck	21
37578	E11	E38	bull	C29	Grass_pluck	6
37578	E11	E38	bull	C29	Grass_pluck	8
37578	E11	E38	bull	C29	Grass_pluck	12
37578	E11	E38	bull	C29	Grass_pluck	12
37578	E11	E38	bull	C29	Grass_pluck	10
37578	E11	E38	bull	C29	Grass_pluck	10
37578	E11	E38	bull	C29	Grass_pluck	22
37578	E11	E38	bull	C29	Grass_pluck	30
37578	E11	E38	bull	C29	Grass_pluck	21
37578	E11	E38	bull	C29	Grass_pluck	29
37578	E11	E38	bull	C29	Grass_pluck	16
37578	E11	E38	bull	C29	Grass_pluck	7
37578	E11	E38	bull	C29	Grass_pluck	4
37578	E11	E38	bull	C29	Grass_pluck	10
37578	E11	E38	bull	C29	Grass_pluck	8
37578	E11	E38	bull	C29	Grass_pluck	9
37578	E11	E38	bull	C29	Grass_pluck	11
37578	E11	E38	bull	C29	Grass_pluck	11
37578	E11	E38	bull	C29	Grass_pluck	10
37578	E11	E38	bull	C29	Grass_pluck	16
37578	E11	E38	bull	C29	Grass_pluck	11
37578	E11	E38	bull	C29	Grass_pluck	10
37578	E11	E38	bull	C29	Grass_pluck	9
37578	E11	E38	bull	C29	Grass_pluck	14
37578	E11	E38	bull	C29	Grass_pluck	10
37578	E11	E38	bull	C29	Grass_pluck	8
37578	E11	E38	bull	C29	Grass_pluck	23
37578	E11	E38	bull	C29	Grass_pluck	11
37578	E11	E38	bull	C29	Grass_pluck	15
37578	E11	E38	bull	C29	Grass_pluck	20
37578	E11	E38	bull	C29	Grass_pluck	13
37578	E11	E38	bull	C29	Grass_pluck	11
37578	E11	E38	bull	C29	Grass_pluck	11
37578	E11	E38	bull	C29	Grass_pluck	20
37578	E11	E38	bull	C29	Grass_pluck	22
37578	E11	E38	bull	C29	Grass_pluck	9
37578	E11	E38	bull	C29	Grass_pluck	10
37578	E11	E38	bull	C29	Grass_pluck	10
37578	E11	E38	bull	C29	Grass_pluck	13
37578	E11	E38	bull	C29	Grass_pluck	12
37578	E11	E38	bull	C29	Grass_pluck	18
37578	E11	E38	bull	C29	Grass_pluck	12
37578	E11	E38	bull	C29	Grass_pluck	13
37578	E11	E38	bull	C29	Grass_pluck	7
37578	E11	E38	bull	C29	Grass_pluck	50
37578	E11	E38	bull	C29	Grass_pluck	9
37578	E11	E38	bull	C29	Grass_pluck	15
37578	E11	E38	bull	C29	Grass_pluck	12
37578	E11	E38	bull	C29	Grass_pluck	12
37578	E11	E38	bull	C29	Grass_pluck	16
37578	E11	E38	bull	C29	Grass_pluck	11
37580	E11	E88	bull	C29	Grass_pluck	12
37580	E11	E88	bull	C29	Grass_pluck	10
37580	E11	E88	bull	C29	Grass_pluck	9
37580	E11	E88	bull	C29	Grass_pluck	8
37580	E11	E88	bull	C29	Grass_pluck	7
37580	E11	E88	bull	C29	Grass_pluck	6
37580	E11	E88	bull	C29	Grass_pluck	11
37580	E11	E88	bull	C29	Grass_pluck	17
37580	E11	E88	bull	C29	Grass_pluck	19
37580	E11	E88	bull	C29	Grass_pluck	9
37580	E11	E88	bull	C29	Grass_pluck	10
37580	E11	E88	bull	C29	Grass_pluck	17
37580	E11	E88	bull	C29	Grass_pluck	12
37580	E11	E88	bull	C29	Grass_pluck	14
37580	E11	E88	bull	C29	Grass_pluck	12
37580	E11	E88	bull	C29	Grass_pluck	10
37580	E11	E88	bull	C29	Grass_pluck	5
37580	E11	E88	bull	C29	Grass_pluck	16
37580	E11	E88	bull	C29	Grass_pluck	10
37580	E11	E88	bull	C29	Grass_pluck	14
37580	E11	E88	bull	C29	Grass_pluck	12
37580	E11	E88	bull	C29	Grass_pluck	12
37580	E11	E88	bull	C29	Grass_pluck	6
37580	E11	E88	bull	C29	Grass_pluck	13
37580	E11	E88	bull	C29	Grass_pluck	13
37580	E11	E88	bull	C29	Grass_pluck	13
37580	E11	E88	bull	C29	Grass_pluck	7
37580	E11	E88	bull	C29	Grass_pluck	10
37580	E11	E88	bull	C29	Grass_pluck	9
37580	E11	E88	bull	C29	Grass_pluck	7
37580	E11	E88	bull	C29	Grass_pluck	16
37580	E11	E88	bull	C29	Grass_pluck	4
37580	E11	E88	bull	C29	Grass_pluck	9
37580	E11	E88	bull	C29	Grass_pluck	13
37580	E11	E88	bull	C29	Grass_pluck	8
37580	E11	E88	bull	C29	Grass_pluck	12
37580	E11	E88	bull	C29	Grass_pluck	6
37580	E11	E88	bull	C29	Grass_pluck	8
37580	E11	E88	bull	C29	Grass_pluck	10
37580	E11	E88	bull	C29	Grass_pluck	11
37580	E11	E88	bull	C29	Grass_pluck	9
37580	E11	E88	bull	C29	Grass_pluck	6
37580	E11	E88	bull	C29	Grass_pluck	6
37580	E11	E88	bull	C29	Grass_pluck	5
37580	E11	E88	bull	C29	Grass_pluck	12
37580	E11	E88	bull	C29	Grass_pluck	7
37580	E11	E88	bull	C29	Grass_pluck	8
37580	E11	E88	bull	C29	Grass_pluck	15
37580	E11	E88	bull	C29	Grass_pluck	11
37580	E11	E88	bull	C29	Grass_pluck	8
37580	E11	E88	bull	C29	Grass_pluck	7
37580	E11	E88	bull	C29	Grass_pluck	7
37580	E11	E88	bull	C29	Grass_pluck	6
37580	E11	E88	bull	C29	Grass_pluck	11
37580	E11	E88	bull	C29	Grass_pluck	9
37580	E11	E88	bull	C29	Grass_pluck	10
37580	E11	E88	bull	C29	Grass_pluck	9
37580	E11	E88	bull	C29	Grass_pluck	6
37580	E11	E88	bull	C29	Grass_pluck	5
37580	E11	E88	bull	C29	Grass_pluck	5
37580	E11	E88	bull	C29	Grass_pluck	8
37580	E11	E88	bull	C29	Grass_pluck	10
37580	E11	E88	bull	C29	Grass_pluck	9
37580	E11	E88	bull	C29	Grass_pluck	6
37580	E11	E88	bull	C29	Grass_pluck	5
37580	E11	E88	bull	C29	Grass_pluck	10
37580	E11	E88	bull	C29	Grass_pluck	7
37580	E11	E88	bull	C29	Grass_pluck	11
37580	E11	E88	bull	C29	Grass_pluck	9
37580	E11	E88	bull	C29	Grass_pluck	11
37580	E11	E88	bull	C29	Grass_pluck	9
37580	E11	E88	bull	C29	Grass_pluck	11
37580	E11	E88	bull	C29	Grass_pluck	7
37580	E11	E88	bull	C29	Grass_pluck	7
37580	E11	E88	bull	C29	Grass_pluck	7
37580	E11	E88	bull	C29	Grass_pluck	8
37580	E11	E88	bull	C29	Grass_pluck	6
37580	E11	E88	bull	C29	Grass_pluck	6
37580	E11	E88	bull	C29	Grass_pluck	11
37580	E11	E88	bull	C29	Grass_pluck	9
37580	E11	E88	bull	C29	Grass_pluck	8
37580	E11	E88	bull	C29	Grass_pluck	9
37580	E11	E88	bull	C29	Grass_pluck	6
37580	E11	E88	bull	C29	Grass_pluck	7
37580	E11	E88	bull	C29	Grass_pluck	10
37580	E11	E88	bull	C29	Grass_pluck	7
37580	E11	E88	bull	C29	Grass_pluck	7
37580	E11	E88	bull	C29	Grass_pluck	10
37580	E11	E88	bull	C29	Grass_pluck	10
37580	E11	E88	bull	C29	Grass_pluck	6
37580	E11	E88	bull	C29	Grass_pluck	10
37580	E11	E88	bull	C29	Grass_pluck	10
37580	E11	E88	bull	C29	Grass_pluck	8
37580	E11	E88	bull	C29	Grass_pluck	8
37580	E11	E88	bull	C29	Grass_pluck	7
37580	E11	E88	bull	C29	Grass_pluck	6
37580	E11	E88	bull	C29	Grass_pluck	16
37580	E11	E88	bull	C29	Grass_pluck	8
37580	E11	E88	bull	C29	Grass_pluck	5
37580	E11	E88	bull	C29	Grass_pluck	6
37580	E11	E88	bull	C29	Grass_pluck	11
37580	E11	E88	bull	C29	Grass_pluck	6
37580	E11	E88	bull	C29	Grass_pluck	6
37580	E11	E88	bull	C29	Grass_pluck	7
37580	E11	E88	bull	C29	Grass_pluck	7
37580	E11	E88	bull	C29	Grass_pluck	5
37580	E11	E88	bull	C29	Grass_pluck	7
37580	E11	E88	bull	C29	Grass_pluck	11
37580	E11	E88	bull	C29	Grass_pluck	16
37580	E11	E88	bull	C29	Grass_pluck	6
37580	E11	E88	bull	C29	Grass_pluck	8
37580	E11	E88	bull	C29	Grass_pluck	13
37580	E11	E88	bull	C29	Grass_pluck	5
37580	E11	E88	bull	C29	Grass_pluck	8
37580	E11	E88	bull	C29	Grass_pluck	6
37580	E11	E88	bull	C29	Grass_pluck	13
37580	E11	E88	bull	C29	Grass_pluck	8
37580	E11	E88	bull	C29	Grass_pluck	14
37580	E11	E88	bull	C29	Grass_pluck	3
37580	E11	E88	bull	C29	Grass_pluck	15
37580	E11	E88	bull	C29	Grass_pluck	14
37580	E11	E88	bull	C29	Grass_pluck	6
37580	E11	E88	bull	C29	Grass_pluck	8
37580	E11	E88	bull	C29	Grass_pluck	11
37580	E11	E88	bull	C29	Grass_pluck	5
37580	E11	E88	bull	C29	Grass_pluck	7
37580	E11	E88	bull	C29	Grass_pluck	8
37580	E11	E88	bull	C29	Grass_pluck	16
37580	E11	E88	bull	C29	Grass_pluck	8
37580	E11	E88	bull	C29	Grass_pluck	5
37580	E11	E88	bull	C29	Grass_pluck	4
37580	E11	E88	bull	C29	Grass_pluck	7
37580	E11	E88	bull	C29	Grass_pluck	6
37580	E11	E88	bull	C29	Grass_pluck	7
37580	E11	E88	bull	C29	Grass_pluck	6
37580	E11	E88	bull	C29	Grass_pluck	6
37580	E11	E88	bull	C29	Grass_pluck	5
37580	E11	E88	bull	C29	Grass_pluck	5
37580	E11	E88	bull	C29	Grass_pluck	8
37580	E11	E88	bull	C29	Grass_pluck	6
37580	E11	E88	bull	C29	Grass_pluck	5
[truncated: 3,291 more rows]
