# Supplementary material for: Harvesting and chewing as constraints to forage consumption by the African savanna elephant (Loxodonta africana)
Source: PeerJ. 2016 Sep 22;4:e2469. doi: 10.7717/peerj.2469 (PMC5036105; doi:10.7717/peerj.2469)
Supplement: Supplemental Information 2 [file peerj-04-2469-s002.xlsx]

## Sheet: Supplemental raw harvesting dat
Date	Month	ElephantID	Sex	Vegtype	Ftype	harvestingtime
37356	D4	E1	bull	V4	Cbark_break_off_branch	20
37356	D4	E1	bull	V4	Cbark_break_off_branch	24
37361	D4	E4	bull	V25	Cbark_break_off_branch	6
37361	D4	E4	bull	V25	Cbark_break_off_branch	56
37361	D4	E4	bull	V25	Cbark_break_off_branch	42
37361	D4	E4	bull	V25	Cbark_break_off_branch	19
37361	D4	E4	bull	V25	Cbark_break_off_branch	88
37386	D5	E10	bull	V36	Cbark_break_off_branch	14
37455	D7	E36	bull	V33	Cbark_break_off_branch	14
37455	D7	E36	bull	V33	Cbark_break_off_branch	41
37455	D7	E36	bull	V33	Cbark_break_off_branch	40
37455	D7	E36	bull	V33	Cbark_break_off_branch	73
37455	D7	E36	bull	V33	Cbark_break_off_branch	31
37455	D7	E36	bull	V33	Cbark_break_off_branch	19
37455	D7	E36	bull	V33	Cbark_break_off_branch	28
37455	D7	E36	bull	V33	Cbark_break_off_branch	30
37455	D7	E36	bull	V33	Cbark_break_off_branch	20
37455	D7	E36	bull	V33	Cbark_break_off_branch	38
37455	D7	E36	bull	V33	Cbark_break_off_branch	21
37455	D7	E36	bull	V33	Cbark_break_off_branch	38
37455	D7	E36	bull	V33	Cbark_break_off_branch	40
37465	D7	E37	bull	V33	Cbark_break_off_branch	23
37465	D7	E37	bull	V33	Cbark_break_off_branch	27
37466	D7	E38	bull	V27	Cbark_break_off_branch	20
37466	D7	E38	bull	V27	Cbark_break_off_branch	21
37466	D7	E38	bull	V27	Cbark_break_off_branch	13
37466	D7	E38	bull	V27	Cbark_break_off_branch	34
37466	D7	E38	bull	V27	Cbark_break_off_branch	12
37466	D7	E38	bull	V27	Cbark_break_off_branch	12
37466	D7	E38	bull	V27	Cbark_break_off_branch	11
37466	D7	E38	bull	V27	Cbark_break_off_branch	9
37466	D7	E38	bull	V27	Cbark_break_off_branch	14
37466	D7	E38	bull	V27	Cbark_break_off_branch	26
37469	D8	E43	bull	V27	Cbark_break_off_branch	22
37469	D8	E43	bull	V27	Cbark_break_off_branch	14
37469	D8	E43	bull	V27	Cbark_break_off_branch	29
37469	D8	E43	bull	V27	Cbark_break_off_branch	13
37475	D8	E41	bull	V34	Cbark_break_off_branch	12
37475	D8	E41	bull	V34	Cbark_break_off_branch	8
37475	D8	E41	bull	V34	Cbark_break_off_branch	12
37475	D8	E41	bull	V34	Cbark_break_off_branch	13
37475	D8	E41	bull	V34	Cbark_break_off_branch	23
37489	D8	E49	bull	V11	Cbark_break_off_branch	32
37494	D8	E51	bull	V32	Cbark_break_off_branch	17
37494	D8	E51	bull	V32	Cbark_break_off_branch	2
37495	D8	E52	bull	V34	Cbark_break_off_branch	29
37495	D8	E52	bull	V34	Cbark_break_off_branch	18
37495	D8	E52	bull	V22	Cbark_break_off_branch	17
37495	D8	E52	bull	V22	Cbark_break_off_branch	12
37495	D8	E52	bull	V22	Cbark_break_off_branch	14
37495	D8	E52	bull	V22	Cbark_break_off_branch	7
37495	D8	E52	bull	V22	Cbark_break_off_branch	46
37495	D8	E52	bull	V22	Cbark_break_off_branch	6
37506	D9	E61	bull	V5	Cbark_break_off_branch	23
37506	D9	E61	bull	V5	Cbark_break_off_branch	17
37506	D9	E61	bull	V5	Cbark_break_off_branch	6
37506	D9	E61	bull	V34	Cbark_break_off_branch	19
37509	D9	E61	bull	V23	Cbark_break_off_branch	26
37509	D9	E61	bull	V23	Cbark_break_off_branch	13
37509	D9	E61	bull	V23	Cbark_break_off_branch	14
37509	D9	E61	bull	V23	Cbark_break_off_branch	23
37509	D9	E61	bull	V23	Cbark_break_off_branch	13
37509	D9	E61	bull	V23	Cbark_break_off_branch	56
37509	D9	E61	bull	V23	Cbark_break_off_branch	41
37509	D9	E61	bull	V23	Cbark_break_off_branch	22
37509	D9	E61	bull	V23	Cbark_break_off_branch	18
37509	D9	E61	bull	V23	Cbark_break_off_branch	11
37509	D9	E61	bull	V23	Cbark_break_off_branch	33
37509	D9	E61	bull	V23	Cbark_break_off_branch	21
37509	D9	E61	bull	V23	Cbark_break_off_branch	29
37509	D9	E61	bull	V23	Cbark_break_off_branch	22
37509	D9	E61	bull	V10	Cbark_break_off_branch	26
37509	D9	E61	bull	V10	Cbark_break_off_branch	55
37509	D9	E62	bull	V10	Cbark_break_off_branch	41
37512	D9	E63	bull	V2	Cbark_break_off_branch	22
37512	D9	E63	bull	V4	Cbark_break_off_branch	17
37512	D9	E63	bull	V4	Cbark_break_off_branch	21
37512	D9	E63	bull	V4	Cbark_break_off_branch	17
37512	D9	E63	bull	V4	Cbark_break_off_branch	12
37512	D9	E63	bull	V4	Cbark_break_off_branch	10
37512	D9	E63	bull	V4	Cbark_break_off_branch	5
37512	D9	E63	bull	V4	Cbark_break_off_branch	14
37512	D9	E63	bull	V4	Cbark_break_off_branch	20
37512	D9	E63	bull	V4	Cbark_break_off_branch	27
37535	D10	E61	bull	V33	Cbark_break_off_branch	4
37553	D10	E77	bull	V18	Cbark_break_off_branch	10
37570	D11	E83	bull	V20	Cbark_break_off_branch	14
37570	D11	E83	bull	V20	Cbark_break_off_branch	25
37570	D11	E83	bull	V20	Cbark_break_off_branch	8
37396	D5	E12	bull	V32	Forb_pluck	6
37397	D5	E13	bull	V22	Forb_pluck	6
37400	D5	E17	bull	V5	Forb_pluck	12
37400	D5	E17	bull	V5	Forb_pluck	2
37407	D5	E18	bull	V32	Forb_pluck	6
37454	D7	E33	bull	V34	Forb_pluck	16
37454	D7	E33	bull	V34	Forb_pluck	12
37454	D7	E33	bull	V25	Forb_pluck	6
37454	D7	E33	bull	V25	Forb_pluck	5
37454	D7	E33	bull	V25	Forb_pluck	5
37454	D7	E33	bull	V25	Forb_pluck	6
37454	D7	E33	bull	V25	Forb_pluck	3
37454	D7	E33	bull	V25	Forb_pluck	3
37506	D9	E61	bull	V7	Forb_pluck	3
37535	D10	E61	bull	V33	Forb_pluck	7
37535	D10	E61	bull	V33	Forb_pluck	5
37397	D5	E13	bull	V22	Grass_pluck	3
37397	D5	E13	bull	V22	Grass_pluck	6
37397	D5	E13	bull	V22	Grass_pluck	5
37397	D5	E13	bull	V22	Grass_pluck	5
37397	D5	E13	bull	V22	Grass_pluck	2
37398	D5	E14	bull	V30	Grass_pluck	5
37407	D5	E18	bull	V29	Grass_pluck	3
37454	D7	E33	bull	V24	Grass_pluck	4
37474	D8	E40	bull	V22	Grass_pluck	20
37474	D8	E40	bull	V22	Grass_pluck	5
37474	D8	E40	bull	V22	Grass_pluck	8
37496	D8	E54	bull	V25	Grass_pluck	3
37496	D8	E54	bull	V25	Grass_pluck	4
37496	D8	E54	bull	V25	Grass_pluck	3
37496	D8	E54	bull	V25	Grass_pluck	3
37496	D8	E54	bull	V25	Grass_pluck	8
37496	D8	E54	bull	V25	Grass_pluck	13
37496	D8	E54	bull	V25	Grass_pluck	2
37496	D8	E57	bull	V25	Grass_pluck	30
37509	D9	E61	bull	V23	Grass_pluck	4
37509	D9	E61	bull	V23	Grass_pluck	6
37658	E2	E123	bull	V29	Grass_pluck	3
37658	E2	E123	bull	V29	Grass_pluck	3
37397	D5	E13	bull	V22	Grass_pluck_shake	20
37397	D5	E13	bull	V22	Grass_pluck_shake	20
37397	D5	E13	bull	V22	Grass_pluck_shake	13
37397	D5	E13	bull	V22	Grass_pluck_shake	23
37397	D5	E13	bull	V22	Grass_pluck_shake	27
37397	D5	E13	bull	V22	Grass_pluck_shake	18
37397	D5	E13	bull	V22	Grass_pluck_shake	13
37397	D5	E13	bull	V22	Grass_pluck_shake	15
37397	D5	E13	bull	V22	Grass_pluck_shake	13
37397	D5	E13	bull	V22	Grass_pluck_shake	10
37397	D5	E13	bull	V22	Grass_pluck_shake	24
37397	D5	E13	bull	V22	Grass_pluck_shake	5
37397	D5	E13	bull	V22	Grass_pluck_shake	20
37397	D5	E13	bull	V22	Grass_pluck_shake	23
37397	D5	E13	bull	V22	Grass_pluck_shake	15
37397	D5	E13	bull	V22	Grass_pluck_shake	5
37397	D5	E13	bull	V22	Grass_pluck_shake	13
37397	D5	E13	bull	V22	Grass_pluck_shake	18
37397	D5	E13	bull	V22	Grass_pluck_shake	6
37397	D5	E13	bull	V22	Grass_pluck_shake	23
37397	D5	E13	bull	V22	Grass_pluck_shake	13
37397	D5	E13	bull	V22	Grass_pluck_shake	19
37397	D5	E13	bull	V22	Grass_pluck_shake	7
37397	D5	E13	bull	V22	Grass_pluck_shake	8
37397	D5	E13	bull	V22	Grass_pluck_shake	20
37397	D5	E13	bull	V22	Grass_pluck_shake	4
37397	D5	E13	bull	V22	Grass_pluck_shake	7
37397	D5	E13	bull	V22	Grass_pluck_shake	3
37397	D5	E13	bull	V22	Grass_pluck_shake	8
37397	D5	E13	bull	V22	Grass_pluck_shake	15
37397	D5	E13	bull	V22	Grass_pluck_shake	3
37397	D5	E13	bull	V22	Grass_pluck_shake	7
37397	D5	E13	bull	V22	Grass_pluck_shake	21
37397	D5	E13	bull	V22	Grass_pluck_shake	11
37397	D5	E13	bull	V22	Grass_pluck_shake	14
37397	D5	E13	bull	V22	Grass_pluck_shake	8
37397	D5	E13	bull	V22	Grass_pluck_shake	24
37397	D5	E13	bull	V22	Grass_pluck_shake	8
37397	D5	E13	bull	V22	Grass_pluck_shake	11
37397	D5	E13	bull	V22	Grass_pluck_shake	18
37397	D5	E13	bull	V22	Grass_pluck_shake	6
37398	D5	E14	bull	V30	Grass_pluck_shake	9
37398	D5	E14	bull	V30	Grass_pluck_shake	9
37398	D5	E14	bull	V30	Grass_pluck_shake	7
37398	D5	E14	bull	V30	Grass_pluck_shake	33
37454	D7	E33	bull	V24	Grass_pluck_shake	11
37474	D8	E40	bull	V22	Grass_pluck_shake	6
37474	D8	E40	bull	V22	Grass_pluck_shake	35
37474	D8	E40	bull	V22	Grass_pluck_shake	20
37474	D8	E40	bull	V22	Grass_pluck_shake	4
37474	D8	E40	bull	V22	Grass_pluck_shake	15
37474	D8	E40	bull	V22	Grass_pluck_shake	7
37474	D8	E40	bull	V22	Grass_pluck_shake	7
37482	D8	E44	bull	V34	Grass_pluck_shake	7
37496	D8	E54	bull	V25	Grass_pluck_shake	13
37496	D8	E54	bull	V25	Grass_pluck_shake	8
37496	D8	E54	bull	V25	Grass_pluck_shake	12
37496	D8	E54	bull	V25	Grass_pluck_shake	3
37496	D8	E54	bull	V25	Grass_pluck_shake	5
37496	D8	E54	bull	V25	Grass_pluck_shake	4
37496	D8	E54	bull	V25	Grass_pluck_shake	5
37496	D8	E54	bull	V25	Grass_pluck_shake	11
37496	D8	E54	bull	V25	Grass_pluck_shake	10
37496	D8	E54	bull	V25	Grass_pluck_shake	5
37496	D8	E54	bull	V25	Grass_pluck_shake	9
37496	D8	E54	bull	V25	Grass_pluck_shake	6
37496	D8	E54	bull	V25	Grass_pluck_shake	9
37496	D8	E54	bull	V25	Grass_pluck_shake	19
37496	D8	E54	bull	V25	Grass_pluck_shake	12
37496	D8	E54	bull	V25	Grass_pluck_shake	8
37496	D8	E54	bull	V25	Grass_pluck_shake	7
37496	D8	E54	bull	V25	Grass_pluck_shake	7
37496	D8	E54	bull	V25	Grass_pluck_shake	2
37496	D8	E54	bull	V25	Grass_pluck_shake	10
37496	D8	E54	bull	V25	Grass_pluck_shake	10
37496	D8	E54	bull	V25	Grass_pluck_shake	6
37496	D8	E57	bull	V25	Grass_pluck_shake	17
37496	D8	E57	bull	V25	Grass_pluck_shake	19
37496	D8	E57	bull	V25	Grass_pluck_shake	11
37506	D9	E61	bull	V34	Grass_pluck_shake	9
37506	D9	E61	bull	V34	Grass_pluck_shake	4
37509	D9	E61	bull	V23	Grass_pluck_shake	10
37516	D9	E67	bull	V25	Grass_pluck_shake	3
37556	D10	E78	bull	V25	Grass_pluck_shake	9
37556	D10	E78	bull	V25	Grass_pluck_shake	8
37556	D10	E78	bull	V25	Grass_pluck_shake	12
37556	D10	E78	bull	V25	Grass_pluck_shake	14
37556	D10	E78	bull	V25	Grass_pluck_shake	7
37556	D10	E78	bull	V25	Grass_pluck_shake	5
37556	D10	E78	bull	V25	Grass_pluck_shake	8
37658	E2	E123	bull	V29	Grass_pluck_shake	8
37658	E2	E123	bull	V29	Grass_pluck_shake	12
37658	E2	E123	bull	V29	Grass_pluck_shake	8
37658	E2	E123	bull	V29	Grass_pluck_shake	7
37658	E2	E123	bull	V29	Grass_pluck_shake	7
37658	E2	E123	bull	V29	Grass_pluck_shake	6
37658	E2	E123	bull	V29	Grass_pluck_shake	9
37658	E2	E123	bull	V29	Grass_pluck_shake	5
37658	E2	E123	bull	V29	Grass_pluck_shake	5
37658	E2	E123	bull	V29	Grass_pluck_shake	14
37658	E2	E123	bull	V29	Grass_pluck_shake	12
37658	E2	E123	bull	V29	Grass_pluck_shake	8
37658	E2	E123	bull	V29	Grass_pluck_shake	12
37361	D4	E4	bull	V25	Leaves_strip	6
37382	D5	E7	bull	V19	Leaves_strip	5
37382	D5	E7	bull	V19	Leaves_strip	9
37382	D5	E7	bull	V19	Leaves_strip	12
37382	D5	E7	bull	V19	Leaves_strip	7
37382	D5	E7	bull	V19	Leaves_strip	12
37386	D5	E10	bull	V36	Leaves_strip	13
37386	D5	E10	bull	V30	Leaves_strip	7
37394	D5	E11	bull	V23	Leaves_strip	6
37394	D5	E11	bull	V23	Leaves_strip	6
37396	D5	E12	bull	V4	Leaves_strip	7
37396	D5	E12	bull	V32	Leaves_strip	19
37397	D5	E13	bull	V22	Leaves_strip	5
37397	D5	E13	bull	V22	Leaves_strip	3
37397	D5	E13	bull	V22	Leaves_strip	4
37397	D5	E13	bull	V22	Leaves_strip	11
37397	D5	E13	bull	V22	Leaves_strip	4
37397	D5	E13	bull	V22	Leaves_strip	7
37398	D5	E14	bull	V24	Leaves_strip	12
37398	D5	E14	bull	V24	Leaves_strip	3
37398	D5	E14	bull	V24	Leaves_strip	9
37398	D5	E14	bull	V24	Leaves_strip	49
37398	D5	E14	bull	V24	Leaves_strip	37
37398	D5	E14	bull	V24	Leaves_strip	10
37398	D5	E14	bull	V24	Leaves_strip	16
37398	D5	E14	bull	V24	Leaves_strip	10
37398	D5	E14	bull	V24	Leaves_strip	55
37400	D5	E17	bull	V5	Leaves_strip	27
37407	D5	E18	bull	V4	Leaves_strip	11
37407	D5	E18	bull	V4	Leaves_strip	6
37407	D5	E18	bull	V4	Leaves_strip	9
37407	D5	E18	bull	V4	Leaves_strip	10
37429	D6	E82	bull	V7	Leaves_strip	13
37429	D6	E82	bull	V7	Leaves_strip	9
37429	D6	E82	bull	V7	Leaves_strip	21
37429	D6	E82	bull	V7	Leaves_strip	11
37429	D6	E82	bull	V7	Leaves_strip	12
37448	D7	E30	bull	V22	Leaves_strip	12
37454	D7	E33	bull	V24	Leaves_strip	8
37454	D7	E33	bull	V24	Leaves_strip	3
37454	D7	E33	bull	V24	Leaves_strip	15
37454	D7	E33	bull	V24	Leaves_strip	13
37454	D7	E33	bull	V24	Leaves_strip	10
37455	D7	E36	bull	V33	Leaves_strip	7
37455	D7	E36	bull	V33	Leaves_strip	8
37466	D7	E38	bull	V27	Leaves_strip	3
37466	D7	E38	bull	V21	Leaves_strip	10
37469	D8	E42	bull	V8	Leaves_strip	6
37469	D8	E42	bull	V8	Leaves_strip	4
37474	D8	E40	bull	V22	Leaves_strip	12
37474	D8	E40	bull	V22	Leaves_strip	8
37475	D8	E41	bull	V34	Leaves_strip	7
37475	D8	E41	bull	V34	Leaves_strip	17
37475	D8	E41	bull	V34	Leaves_strip	11
37475	D8	E41	bull	V34	Leaves_strip	28
37475	D8	E41	bull	V34	Leaves_strip	24
37475	D8	E41	bull	V34	Leaves_strip	5
37475	D8	E41	bull	V34	Leaves_strip	43
37475	D8	E41	bull	V34	Leaves_strip	7
37475	D8	E41	bull	V34	Leaves_strip	7
37475	D8	E41	bull	V34	Leaves_strip	7
37475	D8	E41	bull	V34	Leaves_strip	12
37475	D8	E41	bull	V34	Leaves_strip	3
37475	D8	E41	bull	V34	Leaves_strip	8
37475	D8	E41	bull	V34	Leaves_strip	5
37482	D8	E44	bull	V34	Leaves_strip	8
37487	D8	E46	bull	V24	Leaves_strip	3
37487	D8	E46	bull	V24	Leaves_strip	14
37487	D8	E46	bull	V24	Leaves_strip	5
37487	D8	E46	bull	V24	Leaves_strip	13
37487	D8	E46	bull	V24	Leaves_strip	3
37487	D8	E46	bull	V24	Leaves_strip	10
37487	D8	E46	bull	V24	Leaves_strip	8
37487	D8	E46	bull	V24	Leaves_strip	9
37487	D8	E46	bull	V24	Leaves_strip	14
37487	D8	E46	bull	V24	Leaves_strip	8
37487	D8	E46	bull	V24	Leaves_strip	11
37487	D8	E46	bull	V24	Leaves_strip	4
37487	D8	E46	bull	V24	Leaves_strip	15
37487	D8	E46	bull	V24	Leaves_strip	8
37487	D8	E46	bull	V24	Leaves_strip	13
37487	D8	E46	bull	V24	Leaves_strip	9
37487	D8	E46	bull	V24	Leaves_strip	12
37487	D8	E46	bull	V24	Leaves_strip	13
37487	D8	E46	bull	V24	Leaves_strip	11
37487	D8	E46	bull	V24	Leaves_strip	6
37487	D8	E46	bull	V24	Leaves_strip	7
37494	D8	E51	bull	V32	Leaves_strip	8
37495	D8	E52	bull	V22	Leaves_strip	16
37495	D8	E52	bull	V22	Leaves_strip	2
37495	D8	E53	bull	V3	Leaves_strip	4
37495	D8	E53	bull	V3	Leaves_strip	6
37495	D8	E53	bull	V3	Leaves_strip	3
37495	D8	E53	bull	V3	Leaves_strip	10
37495	D8	E53	bull	V3	Leaves_strip	10
37495	D8	E53	bull	V3	Leaves_strip	2
37495	D8	E53	bull	V3	Leaves_strip	6
37495	D8	E53	bull	V3	Leaves_strip	4
37495	D8	E53	bull	V3	Leaves_strip	4
37506	D9	E61	bull	V5	Leaves_strip	3
37506	D9	E61	bull	V5	Leaves_strip	13
37506	D9	E61	bull	V5	Leaves_strip	2
37509	D9	E61	bull	V23	Leaves_strip	9
37509	D9	E61	bull	V23	Leaves_strip	13
37512	D9	E63	bull	V4	Leaves_strip	11
37512	D9	E63	bull	V2	Leaves_strip	5
37512	D9	E64	bull	V1	Leaves_strip	5
37512	D9	E64	bull	V1	Leaves_strip	6
37535	D10	E61	bull	V33	Leaves_strip	7
37536	D10	E69	bull	V32	Leaves_strip	7
37536	D10	E69	bull	V32	Leaves_strip	2
37536	D10	E69	bull	V32	Leaves_strip	6
37536	D10	E69	bull	V32	Leaves_strip	4
37536	D10	E69	bull	V32	Leaves_strip	6
37536	D10	E69	bull	V32	Leaves_strip	8
37536	D10	E69	bull	V32	Leaves_strip	7
37536	D10	E69	bull	V32	Leaves_strip	11
37536	D10	E69	bull	V32	Leaves_strip	6
37536	D10	E69	bull	V32	Leaves_strip	11
37536	D10	E70	bull	V34	Leaves_strip	18
37540	D10	E73	bull	V31	Leaves_strip	6
37540	D10	E73	bull	V31	Leaves_strip	10
37540	D10	E73	bull	V7	Leaves_strip	7
37540	D10	E73	bull	V7	Leaves_strip	9
37540	D10	E73	bull	V7	Leaves_strip	13
37552	D10	E75	bull	V21	Leaves_strip	9
37552	D10	E75	bull	V21	Leaves_strip	14
37552	D10	E75	bull	V21	Leaves_strip	5
37552	D10	E75	bull	V21	Leaves_strip	11
37552	D10	E75	bull	V21	Leaves_strip	4
37552	D10	E75	bull	V21	Leaves_strip	6
37552	D10	E75	bull	V21	Leaves_strip	8
37552	D10	E76	bull	V17	Leaves_strip	6
37552	D10	E76	bull	V17	Leaves_strip	9
37552	D10	E76	bull	V17	Leaves_strip	8
37553	D10	E77	bull	V18	Leaves_strip	8
37558	D10	E80	bull	V23	Leaves_strip	18
37565	D11	E38	bull	V17	Leaves_strip	5
37565	D11	E38	bull	V17	Leaves_strip	4
37565	D11	E38	bull	V17	Leaves_strip	11
37565	D11	E38	bull	V17	Leaves_strip	5
37565	D11	E38	bull	V17	Leaves_strip	5
37565	D11	E38	bull	V17	Leaves_strip	5
37565	D11	E38	bull	V17	Leaves_strip	7
37565	D11	E38	bull	V17	Leaves_strip	9
37565	D11	E38	bull	V17	Leaves_strip	10
37565	D11	E38	bull	V17	Leaves_strip	5
37565	D11	E38	bull	V17	Leaves_strip	8
37565	D11	E38	bull	V17	Leaves_strip	3
37565	D11	E38	bull	V17	Leaves_strip	13
37570	D11	E83	bull	V20	Leaves_strip	5
37570	D11	E83	bull	V20	Leaves_strip	9
37572	D11	E84	bull	V21	Leaves_strip	5
37572	D11	E84	bull	V21	Leaves_strip	15
37572	D11	E84	bull	V21	Leaves_strip	13
37572	D11	E84	bull	V21	Leaves_strip	9
37572	D11	E84	bull	V21	Leaves_strip	16
37572	D11	E84	bull	V21	Leaves_strip	6
37572	D11	E84	bull	V21	Leaves_strip	10
37572	D11	E84	bull	V21	Leaves_strip	25
37573	D11	E92	bull	V23	Leaves_strip	2
37573	D11	E92	bull	V23	Leaves_strip	2
37573	D11	E92	bull	V23	Leaves_strip	8
37601	D12	E100	bull	V6	Leaves_strip	10
37658	E2	E123	bull	V29	Leaves_strip	4
37669	E2	E128	bull	V25	Leaves_strip	4
37669	E2	E128	bull	V25	Leaves_strip	3
37669	E2	E128	bull	V25	Leaves_strip	2
37677	E2	E132	bull	V28	Leaves_strip	5
37361	D4	E4	bull	V25	leaves&stems_pluck	5
37363	D4	E5	bull	V33	leaves&stems_pluck	14
37382	D5	E7	bull	V19	leaves&stems_pluck	33
37382	D5	E7	bull	V19	leaves&stems_pluck	15
37382	D5	E7	bull	V19	leaves&stems_pluck	22
37382	D5	E7	bull	V19	leaves&stems_pluck	11
37382	D5	E7	bull	V19	leaves&stems_pluck	38
37382	D5	E7	bull	V19	leaves&stems_pluck	55
37382	D5	E7	bull	V19	leaves&stems_pluck	18
37382	D5	E7	bull	V19	leaves&stems_pluck	79
37382	D5	E7	bull	V19	leaves&stems_pluck	47
37382	D5	E7	bull	V19	leaves&stems_pluck	30
37382	D5	E7	bull	V19	leaves&stems_pluck	38
37382	D5	E7	bull	V19	leaves&stems_pluck	31
37382	D5	E7	bull	V19	leaves&stems_pluck	38
37382	D5	E7	bull	V19	leaves&stems_pluck	16
37382	D5	E7	bull	V19	leaves&stems_pluck	38
37382	D5	E7	bull	V19	leaves&stems_pluck	54
37382	D5	E7	bull	V19	leaves&stems_pluck	20
37386	D5	E10	bull	V30	leaves&stems_pluck	6
37396	D5	E12	bull	V4	leaves&stems_pluck	4
37396	D5	E12	bull	V4	leaves&stems_pluck	6
37396	D5	E12	bull	V32	leaves&stems_pluck	47
37396	D5	E12	bull	V32	leaves&stems_pluck	3
37396	D5	E12	bull	V32	leaves&stems_pluck	2
37396	D5	E12	bull	V32	leaves&stems_pluck	1
37396	D5	E12	bull	V32	leaves&stems_pluck	3
37396	D5	E12	bull	V32	leaves&stems_pluck	19
37396	D5	E12	bull	V32	leaves&stems_pluck	9
37396	D5	E12	bull	V32	leaves&stems_pluck	31
37396	D5	E12	bull	V32	leaves&stems_pluck	16
37396	D5	E12	bull	V32	leaves&stems_pluck	20
37396	D5	E12	bull	V32	leaves&stems_pluck	11
37396	D5	E12	bull	V32	leaves&stems_pluck	17
37396	D5	E12	bull	V32	leaves&stems_pluck	21
37396	D5	E12	bull	V32	leaves&stems_pluck	25
37396	D5	E12	bull	V32	leaves&stems_pluck	2
37396	D5	E12	bull	V32	leaves&stems_pluck	3
37396	D5	E12	bull	V32	leaves&stems_pluck	13
37396	D5	E12	bull	V32	leaves&stems_pluck	3
37396	D5	E12	bull	V32	leaves&stems_pluck	4
37396	D5	E12	bull	V32	leaves&stems_pluck	7
37396	D5	E12	bull	V32	leaves&stems_pluck	14
37396	D5	E12	bull	V32	leaves&stems_pluck	11
37396	D5	E12	bull	V32	leaves&stems_pluck	2
37396	D5	E12	bull	V32	leaves&stems_pluck	8
37397	D5	E13	bull	V22	leaves&stems_pluck	11
37398	D5	E14	bull	V24	leaves&stems_pluck	5
37400	D5	E17	bull	V5	leaves&stems_pluck	38
37400	D5	E17	bull	V5	leaves&stems_pluck	22
37407	D5	E18	bull	V4	leaves&stems_pluck	7
37407	D5	E18	bull	V4	leaves&stems_pluck	9
37407	D5	E18	bull	V4	leaves&stems_pluck	20
37407	D5	E18	bull	V4	leaves&stems_pluck	4
37407	D5	E18	bull	V29	leaves&stems_pluck	11
37448	D7	E30	bull	V22	leaves&stems_pluck	8
37465	D7	E37	bull	V33	leaves&stems_pluck	21
37465	D7	E37	bull	V33	leaves&stems_pluck	16
37465	D7	E37	bull	V33	leaves&stems_pluck	51
37465	D7	E37	bull	V33	leaves&stems_pluck	48
37465	D7	E37	bull	V33	leaves&stems_pluck	25
37465	D7	E37	bull	V33	leaves&stems_pluck	15
37465	D7	E37	bull	V33	leaves&stems_pluck	10
37465	D7	E37	bull	V33	leaves&stems_pluck	8
37465	D7	E37	bull	V33	leaves&stems_pluck	37
37465	D7	E37	bull	V33	leaves&stems_pluck	56
37465	D7	E37	bull	V33	leaves&stems_pluck	19
37465	D7	E37	bull	V33	leaves&stems_pluck	8
37465	D7	E37	bull	V33	leaves&stems_pluck	43
37465	D7	E37	bull	V33	leaves&stems_pluck	48
37465	D7	E37	bull	V33	leaves&stems_pluck	46
37465	D7	E37	bull	V33	leaves&stems_pluck	34
37465	D7	E37	bull	V33	leaves&stems_pluck	30
37465	D7	E37	bull	V33	leaves&stems_pluck	44
37465	D7	E37	bull	V33	leaves&stems_pluck	42
37465	D7	E37	bull	V33	leaves&stems_pluck	29
37465	D7	E37	bull	V33	leaves&stems_pluck	12
37465	D7	E37	bull	V33	leaves&stems_pluck	24
37465	D7	E37	bull	V33	leaves&stems_pluck	7
37465	D7	E37	bull	V33	leaves&stems_pluck	31
37465	D7	E37	bull	V33	leaves&stems_pluck	25
37465	D7	E37	bull	V33	leaves&stems_pluck	10
37465	D7	E37	bull	V33	leaves&stems_pluck	27
37469	D8	E43	bull	V27	leaves&stems_pluck	5
37469	D8	E43	bull	V27	leaves&stems_pluck	20
37469	D8	E43	bull	V27	leaves&stems_pluck	7
37469	D8	E43	bull	V27	leaves&stems_pluck	24
37469	D8	E43	bull	V27	leaves&stems_pluck	15
37469	D8	E43	bull	V27	leaves&stems_pluck	80
37474	D8	E40	bull	V22	leaves&stems_pluck	10
37475	D8	E41	bull	V34	leaves&stems_pluck	7
37475	D8	E41	bull	V34	leaves&stems_pluck	13
37475	D8	E41	bull	V34	leaves&stems_pluck	30
37475	D8	E41	bull	V34	leaves&stems_pluck	24
37475	D8	E41	bull	V34	leaves&stems_pluck	9
37475	D8	E41	bull	V34	leaves&stems_pluck	10
37475	D8	E41	bull	V34	leaves&stems_pluck	6
37475	D8	E41	bull	V34	leaves&stems_pluck	6
37483	D8	E45	bull	V11	leaves&stems_pluck	6
37483	D8	E45	bull	V11	leaves&stems_pluck	48
37483	D8	E45	bull	V11	leaves&stems_pluck	4
37483	D8	E45	bull	V11	leaves&stems_pluck	12
37483	D8	E45	bull	V11	leaves&stems_pluck	16
37483	D8	E45	bull	V11	leaves&stems_pluck	6
37483	D8	E45	bull	V11	leaves&stems_pluck	4
37483	D8	E45	bull	V11	leaves&stems_pluck	17
37483	D8	E45	bull	V11	leaves&stems_pluck	4
37483	D8	E45	bull	V11	leaves&stems_pluck	7
37483	D8	E45	bull	V11	leaves&stems_pluck	20
37483	D8	E45	bull	V11	leaves&stems_pluck	7
37483	D8	E45	bull	V11	leaves&stems_pluck	25
37483	D8	E45	bull	V11	leaves&stems_pluck	13
37483	D8	E45	bull	V11	leaves&stems_pluck	9
37483	D8	E45	bull	V11	leaves&stems_pluck	4
37483	D8	E45	bull	V11	leaves&stems_pluck	12
37483	D8	E45	bull	V11	leaves&stems_pluck	24
37483	D8	E45	bull	V11	leaves&stems_pluck	44
37487	D8	E46	bull	V25	leaves&stems_pluck	9
37487	D8	E46	bull	V25	leaves&stems_pluck	11
37487	D8	E46	bull	V25	leaves&stems_pluck	25
37487	D8	E46	bull	V24	leaves&stems_pluck	17
37487	D8	E46	bull	V24	leaves&stems_pluck	4
37487	D8	E46	bull	V24	leaves&stems_pluck	12
37487	D8	E46	bull	V24	leaves&stems_pluck	12
37487	D8	E46	bull	V24	leaves&stems_pluck	10
37487	D8	E46	bull	V24	leaves&stems_pluck	16
37487	D8	E46	bull	V24	leaves&stems_pluck	14
37487	D8	E46	bull	V24	leaves&stems_pluck	22
37489	D8	E38	bull	V9	leaves&stems_pluck	6
37489	D8	E38	bull	V9	leaves&stems_pluck	4
37489	D8	E38	bull	V9	leaves&stems_pluck	8
37489	D8	E38	bull	V9	leaves&stems_pluck	6
37489	D8	E49	bull	V11	leaves&stems_pluck	18
37489	D8	E49	bull	V11	leaves&stems_pluck	4
37489	D8	E49	bull	V11	leaves&stems_pluck	3
37489	D8	E49	bull	V11	leaves&stems_pluck	6
37489	D8	E49	bull	V11	leaves&stems_pluck	24
37489	D8	E49	bull	V11	leaves&stems_pluck	35
37489	D8	E49	bull	V11	leaves&stems_pluck	11
37489	D8	E49	bull	V11	leaves&stems_pluck	7
37489	D8	E49	bull	V11	leaves&stems_pluck	16
37489	D8	E49	bull	V11	leaves&stems_pluck	34
37489	D8	E49	bull	V11	leaves&stems_pluck	44
37489	D8	E49	bull	V11	leaves&stems_pluck	29
37489	D8	E49	bull	V11	leaves&stems_pluck	28
37489	D8	E49	bull	V11	leaves&stems_pluck	41
37489	D8	E49	bull	V11	leaves&stems_pluck	8
37489	D8	E49	bull	V11	leaves&stems_pluck	6
37489	D8	E49	bull	V11	leaves&stems_pluck	41
37489	D8	E49	bull	V11	leaves&stems_pluck	8
37494	D8	E50	bull	V34	leaves&stems_pluck	5
37495	D8	E52	bull	V34	leaves&stems_pluck	39
37495	D8	E52	bull	V22	leaves&stems_pluck	10
37495	D8	E52	bull	V22	leaves&stems_pluck	18
37496	D8	E55	bull	V25	leaves&stems_pluck	7
37506	D9	E61	bull	V7	leaves&stems_pluck	26
37506	D9	E61	bull	V7	leaves&stems_pluck	11
37506	D9	E61	bull	V7	leaves&stems_pluck	26
37506	D9	E61	bull	V5	leaves&stems_pluck	10
37506	D9	E61	bull	V5	leaves&stems_pluck	21
37506	D9	E61	bull	V5	leaves&stems_pluck	18
37506	D9	E61	bull	V5	leaves&stems_pluck	29
37506	D9	E61	bull	V5	leaves&stems_pluck	29
37506	D9	E61	bull	V5	leaves&stems_pluck	33
37506	D9	E61	bull	V5	leaves&stems_pluck	34
37506	D9	E61	bull	V5	leaves&stems_pluck	26
37506	D9	E61	bull	V5	leaves&stems_pluck	55
37506	D9	E61	bull	V5	leaves&stems_pluck	50
37506	D9	E61	bull	V5	leaves&stems_pluck	27
37506	D9	E61	bull	V5	leaves&stems_pluck	21
37506	D9	E61	bull	V5	leaves&stems_pluck	40
37506	D9	E61	bull	V5	leaves&stems_pluck	62
37506	D9	E61	bull	V5	leaves&stems_pluck	8
37506	D9	E61	bull	V5	leaves&stems_pluck	18
37506	D9	E61	bull	V5	leaves&stems_pluck	8
37506	D9	E61	bull	V5	leaves&stems_pluck	51
37506	D9	E61	bull	V34	leaves&stems_pluck	20
37509	D9	E61	bull	V23	leaves&stems_pluck	22
37509	D9	E61	bull	V23	leaves&stems_pluck	11
37509	D9	E61	bull	V23	leaves&stems_pluck	35
37509	D9	E61	bull	V10	leaves&stems_pluck	18
37509	D9	E61	bull	V10	leaves&stems_pluck	7
37509	D9	E61	bull	V10	leaves&stems_pluck	4
37509	D9	E61	bull	V10	leaves&stems_pluck	23
37509	D9	E61	bull	V10	leaves&stems_pluck	29
37509	D9	E61	bull	V10	leaves&stems_pluck	51
37509	D9	E61	bull	V10	leaves&stems_pluck	44
37512	D9	E63	bull	V2	leaves&stems_pluck	18
37512	D9	E63	bull	V2	leaves&stems_pluck	11
37512	D9	E63	bull	V2	leaves&stems_pluck	8
37512	D9	E63	bull	V2	leaves&stems_pluck	24
37512	D9	E64	bull	V1	leaves&stems_pluck	17
37512	D9	E64	bull	V1	leaves&stems_pluck	13
37512	D9	E64	bull	V1	leaves&stems_pluck	12
37512	D9	E64	bull	V1	leaves&stems_pluck	4
37512	D9	E64	bull	V1	leaves&stems_pluck	7
37512	D9	E64	bull	V1	leaves&stems_pluck	9
37512	D9	E64	bull	V1	leaves&stems_pluck	3
37535	D10	E61	bull	V33	leaves&stems_pluck	20
37536	D10	E70	bull	V34	leaves&stems_pluck	6
37536	D10	E70	bull	V34	leaves&stems_pluck	3
37536	D10	E70	bull	V34	leaves&stems_pluck	20
37536	D10	E70	bull	V34	leaves&stems_pluck	7
37536	D10	E70	bull	V34	leaves&stems_pluck	5
37536	D10	E70	bull	V34	leaves&stems_pluck	5
37536	D10	E70	bull	V34	leaves&stems_pluck	2
37536	D10	E70	bull	V34	leaves&stems_pluck	4
37536	D10	E70	bull	V34	leaves&stems_pluck	8
37540	D10	E73	bull	V31	leaves&stems_pluck	10
37540	D10	E73	bull	V7	leaves&stems_pluck	3
37552	D10	E76	bull	V17	leaves&stems_pluck	19
37552	D10	E76	bull	V17	leaves&stems_pluck	16
37553	D10	E77	bull	V18	leaves&stems_pluck	9
37553	D10	E77	bull	V18	leaves&stems_pluck	4
37553	D10	E77	bull	V18	leaves&stems_pluck	14
37553	D10	E77	bull	V18	leaves&stems_pluck	11
37553	D10	E77	bull	V18	leaves&stems_pluck	6
37558	D10	E80	bull	V23	leaves&stems_pluck	11
37558	D10	E80	bull	V23	leaves&stems_pluck	16
37572	D11	E84	bull	V21	leaves&stems_pluck	23
37572	D11	E84	bull	V21	leaves&stems_pluck	14
37572	D11	E84	bull	V21	leaves&stems_pluck	16
37572	D11	E89	bull	V25	leaves&stems_pluck	3
37572	D11	E90	bull	V25	leaves&stems_pluck	10
37572	D11	E90	bull	V25	leaves&stems_pluck	5
37573	D11	E91	bull	V25	leaves&stems_pluck	27
37600	D12	E99	bull	V9	leaves&stems_pluck	59
37600	D12	E99	bull	V9	leaves&stems_pluck	45
37600	D12	E99	bull	V9	leaves&stems_pluck	49
37601	D12	E100	bull	V6	leaves&stems_pluck	4
37601	D12	E100	bull	V6	leaves&stems_pluck	9
37619	D12	E106	bull	V25	leaves&stems_pluck	17
37620	D12	E107	bull	V25	leaves&stems_pluck	23
37650	E1	E118	bull	V10	leaves&stems_pluck	16
37650	E1	E118	bull	V10	leaves&stems_pluck	18
37669	E2	E128	bull	V25	leaves&stems_pluck	7
37669	E2	E128	bull	V25	leaves&stems_pluck	7
37669	E2	E128	bull	V25	leaves&stems_pluck	26
37669	E2	E128	bull	V25	leaves&stems_pluck	19
37669	E2	E128	bull	V25	leaves&stems_pluck	18
37670	E2	E129	bull	V24	leaves&stems_pluck	3
37677	E2	E131	bull	V23	leaves&stems_pluck	11
37677	E2	E132	bull	V28	leaves&stems_pluck	12
37677	E2	E132	bull	V28	leaves&stems_pluck	16
37677	E2	E132	bull	V28	leaves&stems_pluck	2
37677	E2	E132	bull	V28	leaves&stems_pluck	15
37677	E2	E132	bull	V28	leaves&stems_pluck	5
37465	D7	E37	bull	V33	Mbark_remove_from_trunk	48
37572	D11	E38	bull	V27	Mbark_remove_from_trunk	27
37572	D11	E38	bull	V27	Mbark_remove_from_trunk	22
37572	D11	E38	bull	V27	Mbark_remove_from_trunk	43
37572	D11	E38	bull	V27	Mbark_remove_from_trunk	35
37572	D11	E38	bull	V27	Mbark_remove_from_trunk	45
37604	D12	E101	bull	V31	Mbark_remove_from_trunk	137
37604	D12	E101	bull	V31	Mbark_remove_from_trunk	173
37604	D12	E101	bull	V31	Mbark_remove_from_trunk	113
37604	D12	E101	bull	V31	Mbark_remove_from_trunk	110
37604	D12	E101	bull	V31	Mbark_remove_from_trunk	5
37604	D12	E101	bull	V31	Mbark_remove_from_trunk	38
37604	D12	E101	bull	V31	Mbark_remove_from_trunk	433
37619	D12	E106	bull	V25	Mbark_remove_from_trunk	17
37627	E1	E111	bull	V25	Mbark_remove_from_trunk	26
37627	E1	E111	bull	V25	Mbark_remove_from_trunk	39
37627	E1	E111	bull	V25	Mbark_remove_from_trunk	93
37627	E1	E111	bull	V25	Mbark_remove_from_trunk	11
37627	E1	E111	bull	V25	Mbark_remove_from_trunk	18
37627	E1	E111	bull	V25	Mbark_remove_from_trunk	63
37424	D6	E25	cow	V38	Cbark_break_off_branch	7
37424	D6	E25	cow	V38	Cbark_break_off_branch	37
37424	D6	E25	cow	V38	Cbark_break_off_branch	2
37424	D6	E25	cow	V38	Cbark_break_off_branch	11
37424	D6	E25	cow	V38	Cbark_break_off_branch	12
37489	D8	E47	cow	V7	Cbark_break_off_branch	4
37489	D8	E47	cow	V7	Cbark_break_off_branch	17
37489	D8	E47	cow	V7	Cbark_break_off_branch	28
37489	D8	E47	cow	V7	Cbark_break_off_branch	6
37489	D8	E48	cow	V7	Cbark_break_off_branch	11
37489	D8	E48	cow	V7	Cbark_break_off_branch	13
37489	D8	E48	cow	V7	Cbark_break_off_branch	22
37489	D8	E48	cow	V7	Cbark_break_off_branch	12
37489	D8	E48	cow	V7	Cbark_break_off_branch	21
37489	D8	E48	cow	V7	Cbark_break_off_branch	35
37489	D8	E48	cow	V7	Cbark_break_off_branch	32
37489	D8	E48	cow	V7	Cbark_break_off_branch	21
37489	D8	E48	cow	V7	Cbark_break_off_branch	11
37489	D8	E48	cow	V7	Cbark_break_off_branch	12
37489	D8	E48	cow	V7	Cbark_break_off_branch	9
37489	D8	E48	cow	V7	Cbark_break_off_branch	27
37489	D8	E48	cow	V7	Cbark_break_off_branch	10
37489	D8	E48	cow	V31	Cbark_break_off_branch	12
37489	D8	E48	cow	V31	Cbark_break_off_branch	15
37489	D8	E48	cow	V31	Cbark_break_off_branch	14
37489	D8	E48	cow	V31	Cbark_break_off_branch	17
37489	D8	E48	cow	V31	Cbark_break_off_branch	16
37489	D8	E48	cow	V31	Cbark_break_off_branch	3
37504	D9	E60	cow	V7	Cbark_break_off_branch	4
37504	D9	E60	cow	V7	Cbark_break_off_branch	10
37515	D9	E65	cow	V7	Cbark_break_off_branch	18
37657	E2	E120	cow	V22	Cbark_break_off_branch	23
37657	E2	E120	cow	V22	Cbark_break_off_branch	6
37657	E2	E120	cow	V22	Cbark_break_off_branch	14
37657	E2	E120	cow	V22	Cbark_break_off_branch	12
37657	E2	E120	cow	V22	Cbark_break_off_branch	33
37657	E2	E120	cow	V22	Cbark_break_off_branch	19
37595	D12	E95	cow	V22	Grass_pluck	3
37595	D12	E95	cow	V22	Grass_pluck	3
37595	D12	E95	cow	V22	Grass_pluck	4
37657	E2	E120	cow	V22	Grass_pluck	13
37657	E2	E120	cow	V22	Grass_pluck	3
37595	D12	E95	cow	V22	Grass_pluck_shake	10
37595	D12	E95	cow	V22	Grass_pluck_shake	8
37595	D12	E95	cow	V22	Grass_pluck_shake	8
37595	D12	E95	cow	V22	Grass_pluck_shake	13
37595	D12	E95	cow	V22	Grass_pluck_shake	13
37595	D12	E95	cow	V22	Grass_pluck_shake	7
37595	D12	E95	cow	V22	Grass_pluck_shake	14
37595	D12	E95	cow	V22	Grass_pluck_shake	7
37595	D12	E95	cow	V22	Grass_pluck_shake	7
37595	D12	E95	cow	V22	Grass_pluck_shake	9
37595	D12	E95	cow	V22	Grass_pluck_shake	11
37595	D12	E95	cow	V22	Grass_pluck_shake	8
37595	D12	E95	cow	V22	Grass_pluck_shake	18
37595	D12	E95	cow	V22	Grass_pluck_shake	4
37420	D6	E19	cow	V7	Leaves_strip	11
37420	D6	E19	cow	V7	Leaves_strip	8
37420	D6	E21	cow	V5	Leaves_strip	2
37420	D6	E21	cow	V5	Leaves_strip	6
37424	D6	E25	cow	V38	Leaves_strip	5
37424	D6	E25	cow	V38	Leaves_strip	2
37424	D6	E26	cow	V38	Leaves_strip	6
37424	D6	E26	cow	V38	Leaves_strip	7
37489	D8	E47	cow	V7	Leaves_strip	8
37489	D8	E48	cow	V7	Leaves_strip	4
37489	D8	E48	cow	V7	Leaves_strip	19
37489	D8	E48	cow	V31	Leaves_strip	23
37504	D9	E60	cow	V3	Leaves_strip	3
37504	D9	E60	cow	V3	Leaves_strip	7
37504	D9	E60	cow	V3	Leaves_strip	7
37504	D9	E60	cow	V3	Leaves_strip	15
37504	D9	E60	cow	V3	Leaves_strip	8
37504	D9	E60	cow	V3	Leaves_strip	7
37504	D9	E60	cow	V3	Leaves_strip	5
37539	D10	E72	cow	V7	Leaves_strip	8
37539	D10	E72	cow	V7	Leaves_strip	3
37539	D10	E72	cow	V7	Leaves_strip	11
37558	D10	E79	cow	V4	Leaves_strip	4
37558	D10	E79	cow	V4	Leaves_strip	7
37558	D10	E79	cow	V4	Leaves_strip	4
37656	E2	E119	cow	V32	Leaves_strip	10
37656	E2	E119	cow	V32	Leaves_strip	12
37656	E2	E119	cow	V32	Leaves_strip	7
37656	E2	E119	cow	V32	Leaves_strip	13
37656	E2	E119	cow	V32	Leaves_strip	6
37656	E2	E119	cow	V32	Leaves_strip	6
37656	E2	E119	cow	V32	Leaves_strip	2
37656	E2	E119	cow	V32	Leaves_strip	1
37656	E2	E119	cow	V32	Leaves_strip	5
37657	E2	E120	cow	V22	Leaves_strip	6
37657	E2	E121	cow	V3	Leaves_strip	9
37657	E2	E121	cow	V3	Leaves_strip	7
37657	E2	E121	cow	V3	Leaves_strip	4
37657	E2	E121	cow	V3	Leaves_strip	3
37657	E2	E121	cow	V3	Leaves_strip	5
37657	E2	E121	cow	V3	Leaves_strip	3
37657	E2	E121	cow	V3	Leaves_strip	5
37657	E2	E121	cow	V3	Leaves_strip	3
37657	E2	E121	cow	V3	Leaves_strip	2
37657	E2	E121	cow	V3	Leaves_strip	11
37657	E2	E121	cow	V3	Leaves_strip	8
37657	E2	E121	cow	V3	Leaves_strip	4
37657	E2	E121	cow	V3	Leaves_strip	6
37657	E2	E121	cow	V3	Leaves_strip	10
37657	E2	E121	cow	V3	Leaves_strip	4
37657	E2	E121	cow	V3	Leaves_strip	3
37657	E2	E121	cow	V3	Leaves_strip	5
37657	E2	E121	cow	V3	Leaves_strip	4
37657	E2	E121	cow	V3	Leaves_strip	6
37657	E2	E121	cow	V3	Leaves_strip	3
37657	E2	E121	cow	V3	Leaves_strip	5
37657	E2	E121	cow	V3	Leaves_strip	7
37399	D5	E15	cow	V31	leaves&stems_pluck	3
37420	D6	E19	cow	V7	leaves&stems_pluck	6
37420	D6	E21	cow	V5	leaves&stems_pluck	17
37420	D6	E21	cow	V5	leaves&stems_pluck	11
37420	D6	E21	cow	V5	leaves&stems_pluck	4
37420	D6	E21	cow	V5	leaves&stems_pluck	14
37420	D6	E21	cow	V5	leaves&stems_pluck	35
37420	D6	E21	cow	V5	leaves&stems_pluck	38
37420	D6	E21	cow	V5	leaves&stems_pluck	16
37420	D6	E21	cow	V5	leaves&stems_pluck	9
37420	D6	E21	cow	V5	leaves&stems_pluck	18
37420	D6	E21	cow	V5	leaves&stems_pluck	8
37424	D6	E25	cow	V38	leaves&stems_pluck	7
37424	D6	E25	cow	V38	leaves&stems_pluck	6
37454	D7	E34	cow	V7	leaves&stems_pluck	15
37489	D8	E47	cow	V7	leaves&stems_pluck	7
37489	D8	E47	cow	V7	leaves&stems_pluck	42
37504	D9	E59	cow	V7	leaves&stems_pluck	5
37539	D10	E72	cow	V31	leaves&stems_pluck	3
37539	D10	E72	cow	V7	leaves&stems_pluck	4
37558	D10	E79	cow	V4	leaves&stems_pluck	9
37656	E2	E119	cow	V32	leaves&stems_pluck	5
37656	E2	E119	cow	V32	leaves&stems_pluck	8
37656	E2	E119	cow	V32	leaves&stems_pluck	6
37656	E2	E119	cow	V32	leaves&stems_pluck	24
37657	E2	E121	cow	V3	leaves&stems_pluck	32
37657	E2	E121	cow	V3	leaves&stems_pluck	15
37657	E2	E121	cow	V3	leaves&stems_pluck	9
37657	E2	E121	cow	V3	leaves&stems_pluck	5
37657	E2	E121	cow	V3	leaves&stems_pluck	3
37657	E2	E121	cow	V3	leaves&stems_pluck	20
37657	E2	E121	cow	V3	leaves&stems_pluck	10
37657	E2	E121	cow	V3	leaves&stems_pluck	10
37657	E2	E121	cow	V3	leaves&stems_pluck	3
37657	E2	E121	cow	V3	leaves&stems_pluck	5
37657	E2	E121	cow	V3	leaves&stems_pluck	23
37657	E2	E121	cow	V3	leaves&stems_pluck	5
37657	E2	E121	cow	V3	leaves&stems_pluck	18
37657	E2	E121	cow	V3	leaves&stems_pluck	4
37657	E2	E121	cow	V3	leaves&stems_pluck	5
37657	E2	E121	cow	V3	leaves&stems_pluck	6
37657	E2	E121	cow	V3	leaves&stems_pluck	2
37657	E2	E121	cow	V3	leaves&stems_pluck	5
37657	E2	E121	cow	V3	leaves&stems_pluck	7
37658	E2	E122	cow	V29	leaves&stems_pluck	23
37658	E2	E122	cow	V29	leaves&stems_pluck	4
37658	E2	E122	cow	V29	leaves&stems_pluck	7
37658	E2	E122	cow	V29	leaves&stems_pluck	27
37658	E2	E122	cow	V29	leaves&stems_pluck	11
37658	E2	E122	cow	V29	leaves&stems_pluck	14
37424	D6	E25	cow	V38	Mbark_remove_from_trunk	43
37424	D6	E25	cow	V38	Mbark_remove_from_trunk	20
37424	D6	E25	cow	V38	Mbark_remove_from_trunk	11
37424	D6	E25	cow	V38	Mbark_remove_from_trunk	6
37424	D6	E25	cow	V38	Mbark_remove_from_trunk	9
37424	D6	E25	cow	V38	Mbark_remove_from_trunk	9
37424	D6	E25	cow	V38	Mbark_remove_from_trunk	15
37424	D6	E26	cow	V38	Mbark_remove_from_trunk	15
37424	D6	E26	cow	V38	Mbark_remove_from_trunk	11
37424	D6	E26	cow	V38	Mbark_remove_from_trunk	26
37424	D6	E26	cow	V38	Mbark_remove_from_trunk	7
37424	D6	E26	cow	V38	Mbark_remove_from_trunk	8
37424	D6	E26	cow	V38	Mbark_remove_from_trunk	27
37424	D6	E26	cow	V38	Mbark_remove_from_trunk	17
37424	D6	E26	cow	V38	Mbark_remove_from_trunk	6
37424	D6	E26	cow	V38	Root_break_off	7
37424	D6	E26	cow	V38	Root_break_off	35
37424	D6	E26	cow	V38	Root_break_off	21
37494	D8	E50	bull	V34	Root_break_off	5
37506	D9	E61	bull	V34	Root_break_off	10
37440	D7	E29	bull	V25	Root_dig_break_off	44
37440	D7	E29	bull	V25	Root_dig_break_off	21
37494	D8	E50	bull	V34	Root_dig_break_off	28
37494	D8	E50	bull	V34	Root_dig_break_off	35
37494	D8	E50	bull	V34	Root_dig_break_off	220
37558	D10	E80	bull	V23	Root_dig_break_off	95
37572	D11	E90	bull	V25	Root_dig_break_off	27
37600	D12	E99	bull	V9	Root_dig_break_off	41
